# Supplementary material for: 3-Amino­pyridinium 4-hydr­oxy-3-iodo­naphthalene-1-sulfonate dihydrate
Source: Acta Crystallogr Sect E Struct Rep Online. 2008 May 17;64(Pt 6):o1109. doi: 10.1107/S1600536808014098 (PMC2961594; doi:10.1107/S1600536808014098)
Supplement: Supplementary file 1 [file e-64-o1109-sup1.cif]

##############################################################################
###                                                                        ###
###        Electronic paper (Acta Crystallographica Section E)             ###
###                                                                        ###
##############################################################################
#                                                                            #
# This CIF contains the data in a paper accepted for publication in Acta     #
# Crystallographica Section E. It conforms to the requirements of Notes      #
# for Authors for Section E, and has been peer reviewed under the auspices   #
# of the IUCr Commission on Journals.                                        #
#                                                                            #
# Full details of the Crystallographic Information File format               #
# are given in the paper "The Crystallographic Information File (CIF):       #
# a New Standard Archive File for Crystallography" by S. R. Hall, F. H.      #
# Allen and I. D. Brown [Acta Cryst. (1991), A47, 655-685].                  #
#                                                                            #
# The current version of the core CIF dictionary is obtainable from          #
# ftp://ftp.iucr.org/pub/cif_core.dic. The current version number is 2.4.    #
#                                                                            #
# Software is freely available for graphical display of the structure(s) in  #
# this CIF.  For information consult the CIF home page http://www.iucr.org/  #
# cif/home.html                                                              #
#                                                                            #
# This file may be used for bona fide research purposes within the           #
# scientific community so long as proper attribution is given to the journal # 
# article from which it was obtained.                                        #
#                                                                            #
##############################################################################
                                             
data_global
_audit_creation_method     'form.cif (version 2.0)'
_journal_data_validation_number     ?
_journal_date_recd_electronic     2008-04-12
_journal_date_accepted     2008-05-11
_journal_name_full     'Acta Crystallographica, Section E'
_journal_year     2008
_journal_volume     64
_journal_issue      6
_journal_page_first     o1109
_journal_page_last     o1109
_journal_paper_category     QO
_journal_coeditor_code     HB2719
_publ_contact_author_name     'Li,jie'
_publ_contact_author_address
;     Basic Experiment Teaching Center,
      Henan University, Kaifeng 475001,
      People's Republic of China
;
_publ_contact_author_email     'lijiehd@163.com'
_publ_contact_author_fax     ?
_publ_contact_author_phone     ?
_publ_section_title
;
3-Aminopyridinium 4-hydroxy-3-iodonaphthalene-1-sulfonate dihydrate
;
loop_
    _publ_author_name
    _publ_author_address
    'Liu, Yun'
;     Basic Experiment Teaching Center,
      Henan University, Kaifeng 475001,
      People's Republic of China
;
    'Li, Jie'
;     Basic Experiment Teaching Center,
      Henan University, Kaifeng 475001,
      People's Republic of China
;
data_I
_audit_creation_method     SHELXL-97
_chemical_name_systematic
;
3-Aminopyridinium 4-hydroxy-3-iodonaphthalene-1-sulfonate dihydrate
;
_chemical_name_common     ?
_chemical_formula_moiety     'C5 H7 N2 +, C10 H6 I O4 S -, 2(H2 O)'
_chemical_formula_sum     'C15 H17 I N2 O6 S'
_chemical_formula_iupac     'C5 H7 N2 +, C10 H6 I O4 S -, 2H2 O'
_chemical_formula_weight     480.27
_chemical_melting_point     ?
_symmetry_cell_setting     'Monoclinic'
_symmetry_space_group_name_H-M     'P 21/n'
_symmetry_space_group_name_Hall     '-P 2yn'
loop_
    _symmetry_equiv_pos_as_xyz
    'x, y, z'
    '-x+1/2, y+1/2, -z+1/2'
    '-x, -y, -z'
    'x-1/2, -y-1/2, z-1/2'
_cell_length_a     15.0219(6)
_cell_length_b     6.9917(3)
_cell_length_c     18.0729(7)
_cell_angle_alpha     90.00
_cell_angle_beta     110.8680(10)
_cell_angle_gamma     90.00
_cell_volume     1773.66(12)
_cell_formula_units_Z     4
_cell_measurement_reflns_used     9093
_cell_measurement_theta_min     2.41
_cell_measurement_theta_max     27.70
_cell_measurement_temperature     296(2)
_exptl_crystal_description     'block'
_exptl_crystal_colour     'yellow'
_exptl_crystal_size_max     0.18
_exptl_crystal_size_mid     0.12
_exptl_crystal_size_min     0.10
_exptl_crystal_density_diffrn     1.799
_exptl_crystal_density_meas     ?
_exptl_crystal_density_method     'not measured'
_exptl_crystal_F_000     952
_exptl_absorpt_coefficient_mu     1.957
_exptl_absorpt_correction_type     'multi-scan'
_exptl_absorpt_process_details     '(SADABS; Bruker, 2001)'
_exptl_absorpt_correction_T_min     0.720
_exptl_absorpt_correction_T_max     0.828
_exptl_special_details
;
;
_diffrn_ambient_temperature     296(2)
_diffrn_radiation_type     MoK\a
_diffrn_radiation_wavelength     0.71073
_diffrn_radiation_source     'fine-focus sealed tube'
_diffrn_radiation_monochromator     graphite
_diffrn_measurement_device_type     'Bruker SMART APEX CCD'
_diffrn_measurement_method     '\w'
_diffrn_detector_area_resol_mean     ?
_diffrn_reflns_number     17926
_diffrn_reflns_av_R_equivalents     0.0266
_diffrn_reflns_av_sigmaI/netI     0.0190
_diffrn_reflns_theta_min     2.19
_diffrn_reflns_theta_max     26.00
_diffrn_reflns_theta_full     26.00
_diffrn_measured_fraction_theta_max     0.999
_diffrn_measured_fraction_theta_full     0.999
_diffrn_reflns_limit_h_min     -18
_diffrn_reflns_limit_h_max     18
_diffrn_reflns_limit_k_min     -8
_diffrn_reflns_limit_k_max     8
_diffrn_reflns_limit_l_min     -22
_diffrn_reflns_limit_l_max     22
_diffrn_standards_number     0
_diffrn_standards_interval_count     'none'
_diffrn_standards_interval_time     'none'
_diffrn_standards_decay_%     0
_refine_special_details
;
Refinement of <i>F</i>^2^ against ALL reflections. The weighted <i>R</i>-factor
<i>wR</i> and goodness of fit <i>S</i> are based on <i>F</i>^2^, conventional
<i>R</i>-factors <i>R</i> are based on <i>F</i>, with <i>F</i> set to zero for
negative <i>F</i>^2^. The threshold expression of <i>F</i>^2^ >
\s(<i>F</i>^2^) is used only for calculating <i>R</i>-factors(gt) <i>etc</i>.
and is not relevant to the choice of reflections for refinement.
<i>R</i>-factors based on <i>F</i>^2^ are statistically about twice as large
as those based on <i>F</i>, and <i>R</i>- factors based on ALL data will be
even larger.
;
_reflns_number_total     3484
_reflns_number_gt     3128
_reflns_threshold_expression     I>2\s(I)
_refine_ls_structure_factor_coef     Fsqd
_refine_ls_matrix_type     full
_refine_ls_R_factor_all     0.0280
_refine_ls_R_factor_gt     0.0246
_refine_ls_wR_factor_gt     0.0669
_refine_ls_wR_factor_ref     0.0689
_refine_ls_goodness_of_fit_ref     1.078
_refine_ls_restrained_S_all     1.076
_refine_ls_number_reflns     3484
_refine_ls_number_parameters     258
_refine_ls_number_restraints     34
_refine_ls_hydrogen_treatment     mixed
_refine_ls_weighting_scheme     calc
_refine_ls_weighting_details
         'calc w=1/[\s^2^(Fo^2^)+(0.0364P)^2^+1.4355P] where P=(Fo^2^+2Fc^2^)/3'
_atom_sites_solution_hydrogens     geom
_atom_sites_solution_primary     direct
_atom_sites_solution_secondary     difmap
_refine_ls_shift/su_max     0.000
_refine_ls_shift/su_mean     0.000
_refine_diff_density_max     0.705
_refine_diff_density_min     -0.959
_refine_ls_extinction_method     none
_refine_ls_extinction_coef     ?
loop_
    _atom_type_symbol
    _atom_type_description
    _atom_type_scat_dispersion_real
    _atom_type_scat_dispersion_imag
    _atom_type_scat_source
    'C' 'C' 0.0033 0.0016
                         'International Tables Vol C Tables 4.2.6.8 and 6.1.1.4'
    'H' 'H' 0.0000 0.0000
                         'International Tables Vol C Tables 4.2.6.8 and 6.1.1.4'
    'N' 'N' 0.0061 0.0033
                         'International Tables Vol C Tables 4.2.6.8 and 6.1.1.4'
    'O' 'O' 0.0106 0.0060
                         'International Tables Vol C Tables 4.2.6.8 and 6.1.1.4'
    'S' 'S' 0.1246 0.1234
                         'International Tables Vol C Tables 4.2.6.8 and 6.1.1.4'
    'I' 'I' -0.4742 1.8119
                         'International Tables Vol C Tables 4.2.6.8 and 6.1.1.4'
_computing_data_collection     'SMART (Bruker, 2001)'
_computing_cell_refinement     'SMART (Bruker, 2001)'
_computing_data_reduction     'SAINT-Plus (Bruker, 2001)'
_computing_structure_solution     'SHELXS97 (Sheldrick, 2008)'
_computing_structure_refinement     'SHELXL97 (Sheldrick, 2008)'
_computing_molecular_graphics     'PLATON (Spek, 2003)'
_computing_publication_material     'PLATON (Spek, 2003)'
loop_
    _atom_site_type_symbol
    _atom_site_label
    _atom_site_fract_x
    _atom_site_fract_y
    _atom_site_fract_z
    _atom_site_U_iso_or_equiv
    _atom_site_adp_type
    _atom_site_calc_flag
    _atom_site_refinement_flags
    _atom_site_occupancy
    _atom_site_disorder_assembly
    _atom_site_disorder_group
    N N1 0.7208(2) 0.1965(4) -0.01736(18) 0.0486(7) Uani d D 1 . .
    H H1A 0.6708(18) 0.233(5) -0.0582(16) 0.056(11) Uiso d D 1 . .
    N N2 0.7670(2) 0.0577(5) 0.18478(18) 0.0614(8) Uani d D 1 . .
    H H2B 0.7069(11) 0.034(6) 0.179(2) 0.065(11) Uiso d D 1 . .
    H H2C 0.8150(18) 0.008(5) 0.2246(15) 0.059(10) Uiso d D 1 . .
    C C11 0.8061(3) 0.1948(5) -0.0234(2) 0.0564(9) Uani d . 1 . .
    H H11A 0.8135 0.2277 -0.0708 0.068 Uiso calc R 1 . .
    C C12 0.8834(2) 0.1434(5) 0.0416(2) 0.0577(9) Uani d . 1 . .
    H H12A 0.9438 0.1405 0.0384 0.069 Uiso calc R 1 . .
    C C13 0.8718(2) 0.0965(5) 0.1112(2) 0.0541(8) Uani d . 1 . .
    H H13A 0.9245 0.0618 0.1550 0.065 Uiso calc R 1 . .
    C C14 0.7811(2) 0.1006(4) 0.11680(19) 0.0433(7) Uani d . 1 . .
    C C15 0.7058(2) 0.1516(4) 0.0493(2) 0.0447(7) Uani d . 1 . .
    H H15A 0.6443 0.1547 0.0502 0.054 Uiso calc R 1 . .
    S S1 0.51967(4) 0.21097(9) 0.19020(4) 0.03081(15) Uani d . 1 . .
    I I1 0.159514(12) 0.20253(3) 0.230170(10) 0.03822(8) Uani d . 1 . .
    O O1 0.54976(13) 0.0659(3) 0.14622(13) 0.0469(5) Uani d . 1 . .
    O O2 0.55842(13) 0.3982(3) 0.18257(13) 0.0469(5) Uani d . 1 . .
    O O3 0.53822(15) 0.1580(4) 0.27109(13) 0.0570(6) Uani d . 1 . .
    O O4 0.10004(13) 0.2998(3) 0.04865(12) 0.0393(5) Uani d D 1 . .
    H H4 0.080(3) 0.315(6) -0.0008(7) 0.071(13) Uiso d D 1 . .
    C C1 0.39401(17) 0.2327(4) 0.14385(15) 0.0273(5) Uani d . 1 . .
    C C2 0.33925(18) 0.2092(3) 0.18943(15) 0.0285(5) Uani d . 1 . .
    H H2A 0.3682 0.1784 0.2427 0.034 Uiso calc R 1 . .
    C C3 0.24002(18) 0.2308(4) 0.15712(15) 0.0281(5) Uani d . 1 . .
    C C4 0.19533(17) 0.2770(3) 0.07873(15) 0.0275(5) Uani d . 1 . .
    C C5 0.25099(18) 0.3043(3) 0.03008(15) 0.0275(5) Uani d U 1 . .
    C C6 0.20225(16) 0.3533(3) -0.04661(13) 0.0230(5) Uani d U 1 . .
    H H6 0.1364 0.3671 -0.0655 0.028 Uiso calc R 1 . .
    C C7 0.2508(2) 0.3803(4) -0.09292(16) 0.0399(6) Uani d . 1 . .
    H H7 0.2179 0.4140 -0.1454 0.048 Uiso calc R 1 . .
    C C8 0.3502(2) 0.3611(5) -0.06744(17) 0.0423(7) Uani d . 1 . .
    H H8 0.3818 0.3819 -0.1027 0.051 Uiso calc R 1 . .
    C C9 0.4003(2) 0.3120(4) 0.00897(17) 0.0371(6) Uani d . 1 . .
    H H9 0.4661 0.2985 0.0262 0.045 Uiso calc R 1 . .
    C C10 0.35128(18) 0.2815(3) 0.06225(15) 0.0275(5) Uani d . 1 . .
    O O1W -0.02157(17) 0.3572(4) -0.09765(13) 0.0532(6) Uani d DU 1 . .
    H H1WA -0.038(2) 0.473(2) -0.095(2) 0.060(5) Uiso d DU 1 . .
    H H1WB 0.002(2) 0.359(4) -0.1337(16) 0.056(5) Uiso d DU 1 . .
    O O2W 0.55451(16) 0.2736(3) -0.13855(17) 0.0555(6) Uani d D 1 . .
    H H2WA 0.5162(18) 0.179(3) -0.147(2) 0.059(11) Uiso d D 1 . .
    H H2WB 0.5167(18) 0.370(3) -0.151(2) 0.072(13) Uiso d D 1 . .
loop_
    _atom_site_aniso_label
    _atom_site_aniso_U_11
    _atom_site_aniso_U_22
    _atom_site_aniso_U_33
    _atom_site_aniso_U_12
    _atom_site_aniso_U_13
    _atom_site_aniso_U_23
    N1 0.0482(16) 0.0385(14) 0.0518(16) -0.0003(12) 0.0091(13) 0.0011(12)
    N2 0.0386(16) 0.090(2) 0.0548(17) 0.0127(16) 0.0150(14) 0.0124(16)
    C11 0.063(2) 0.0483(19) 0.064(2) -0.0091(16) 0.0302(19) 0.0008(16)
    C12 0.0395(17) 0.060(2) 0.080(3) -0.0068(15) 0.0282(18) 0.0007(19)
    C13 0.0307(15) 0.058(2) 0.068(2) 0.0012(14) 0.0112(15) 0.0044(17)
    C14 0.0321(14) 0.0431(16) 0.0531(17) 0.0027(12) 0.0129(13) -0.0010(14)
    C15 0.0316(14) 0.0430(16) 0.0580(19) 0.0040(12) 0.0142(14) 0.0016(14)
    S1 0.0198(3) 0.0380(3) 0.0329(3) 0.0003(2) 0.0073(2) 0.0048(3)
    I1 0.03151(12) 0.05175(14) 0.03694(12) 0.00166(7) 0.01898(8) 0.00622(8)
    O1 0.0299(10) 0.0489(12) 0.0630(13) 0.0051(9) 0.0180(9) -0.0058(10)
    O2 0.0289(10) 0.0424(11) 0.0616(13) -0.0083(9) 0.0066(9) 0.0054(10)
    O3 0.0303(11) 0.0986(19) 0.0378(11) 0.0063(11) 0.0069(9) 0.0226(12)
    O4 0.0214(9) 0.0645(14) 0.0313(11) 0.0048(8) 0.0084(8) 0.0037(9)
    C1 0.0206(11) 0.0297(12) 0.0318(13) 0.0004(9) 0.0095(10) 0.0015(10)
    C2 0.0258(12) 0.0323(13) 0.0261(12) 0.0011(10) 0.0078(10) 0.0036(10)
    C3 0.0249(12) 0.0336(13) 0.0297(12) -0.0003(10) 0.0144(10) 0.0007(10)
    C4 0.0214(12) 0.0318(12) 0.0297(12) 0.0013(10) 0.0095(10) -0.0014(10)
    C5 0.0255(12) 0.0278(12) 0.0296(12) -0.0006(9) 0.0101(10) -0.0019(9)
    C6 0.0162(10) 0.0326(12) 0.0178(10) 0.0005(9) 0.0030(8) 0.0016(9)
    C7 0.0390(15) 0.0479(16) 0.0289(13) -0.0033(13) 0.0075(11) 0.0030(12)
    C8 0.0375(15) 0.0600(18) 0.0342(14) -0.0037(14) 0.0188(12) 0.0049(13)
    C9 0.0274(13) 0.0495(16) 0.0362(14) -0.0016(12) 0.0135(12) 0.0028(12)
    C10 0.0248(12) 0.0285(12) 0.0288(12) -0.0015(9) 0.0092(10) -0.0006(10)
    O1W 0.0462(12) 0.0741(16) 0.0393(12) 0.0129(12) 0.0151(10) 0.0012(11)
    O2W 0.0377(12) 0.0424(13) 0.0792(18) 0.0006(10) 0.0122(12) -0.0025(12)
_geom_special_details
;
All e.s.d.'s (except the e.s.d. in the dihedral angle between two l.s. planes)
are estimated using the full covariance matrix. The cell e.s.d.'s are taken
into account individually in the estimation of e.s.d.'s in distances, angles
and torsion angles; correlations between e.s.d.'s in cell parameters are only
used when they are defined by crystal symmetry. An approximate (isotropic)
treatment of cell e.s.d.'s is used for estimating e.s.d.'s involving l.s.
planes.
;
loop_
    _geom_bond_atom_site_label_1
    _geom_bond_atom_site_label_2
    _geom_bond_site_symmetry_2
    _geom_bond_distance
    _geom_bond_publ_flag
    N1 C11 . 1.325(5) ?
    N1 C15 . 1.339(4) ?
    N1 H1A . 0.882(10) ?
    N2 C14 . 1.353(4) ?
    N2 H2B . 0.886(10) ?
    N2 H2C . 0.888(10) ?
    C11 C12 . 1.374(5) ?
    C11 H11A . 0.9300 ?
    C12 C13 . 1.369(5) ?
    C12 H12A . 0.9300 ?
    C13 C14 . 1.403(4) ?
    C13 H13A . 0.9300 ?
    C14 C15 . 1.382(4) ?
    C15 H15A . 0.9300 ?
    S1 O3 . 1.436(2) ?
    S1 O1 . 1.456(2) ?
    S1 O2 . 1.459(2) ?
    S1 C1 . 1.778(2) ?
    I1 C3 . 2.093(2) ?
    O4 C4 . 1.347(3) ?
    O4 H4 . 0.843(10) ?
    C1 C2 . 1.366(4) ?
    C1 C10 . 1.424(4) ?
    C2 C3 . 1.402(4) ?
    C2 H2A . 0.9300 ?
    C3 C4 . 1.373(4) ?
    C4 C5 . 1.425(4) ?
    C5 C6 . 1.361(3) ?
    C5 C10 . 1.417(4) ?
    C6 C7 . 1.305(4) ?
    C6 H6 . 0.9300 ?
    C7 C8 . 1.404(4) ?
    C7 H7 . 0.9300 ?
    C8 C9 . 1.360(4) ?
    C8 H8 . 0.9300 ?
    C9 C10 . 1.421(4) ?
    C9 H9 . 0.9300 ?
    O1W H1WA . 0.851(10) ?
    O1W H1WB . 0.847(10) ?
    O2W H2WA . 0.853(10) ?
    O2W H2WB . 0.856(10) ?
loop_
    _geom_angle_atom_site_label_1
    _geom_angle_atom_site_label_2
    _geom_angle_atom_site_label_3
    _geom_angle_site_symmetry_1
    _geom_angle_site_symmetry_3
    _geom_angle
    _geom_angle_publ_flag
    C11 N1 C15 . . 123.4(3) ?
    C11 N1 H1A . . 120(3) ?
    C15 N1 H1A . . 117(3) ?
    C14 N2 H2B . . 115(2) ?
    C14 N2 H2C . . 119(2) ?
    H2B N2 H2C . . 122(4) ?
    N1 C11 C12 . . 118.6(4) ?
    N1 C11 H11A . . 120.7 ?
    C12 C11 H11A . . 120.7 ?
    C13 C12 C11 . . 120.3(3) ?
    C13 C12 H12A . . 119.9 ?
    C11 C12 H12A . . 119.9 ?
    C12 C13 C14 . . 120.4(3) ?
    C12 C13 H13A . . 119.8 ?
    C14 C13 H13A . . 119.8 ?
    N2 C14 C15 . . 121.0(3) ?
    N2 C14 C13 . . 122.1(3) ?
    C15 C14 C13 . . 116.9(3) ?
    N1 C15 C14 . . 120.5(3) ?
    N1 C15 H15A . . 119.8 ?
    C14 C15 H15A . . 119.8 ?
    O3 S1 O1 . . 113.00(15) ?
    O3 S1 O2 . . 112.85(15) ?
    O1 S1 O2 . . 111.19(13) ?
    O3 S1 C1 . . 106.86(12) ?
    O1 S1 C1 . . 106.64(12) ?
    O2 S1 C1 . . 105.73(12) ?
    C4 O4 H4 . . 111(3) ?
    C2 C1 C10 . . 120.5(2) ?
    C2 C1 S1 . . 118.17(19) ?
    C10 C1 S1 . . 121.29(19) ?
    C1 C2 C3 . . 121.0(2) ?
    C1 C2 H2A . . 119.5 ?
    C3 C2 H2A . . 119.5 ?
    C4 C3 C2 . . 120.8(2) ?
    C4 C3 I1 . . 119.55(18) ?
    C2 C3 I1 . . 119.64(19) ?
    O4 C4 C3 . . 120.2(2) ?
    O4 C4 C5 . . 120.5(2) ?
    C3 C4 C5 . . 119.3(2) ?
    C6 C5 C10 . . 123.6(2) ?
    C6 C5 C4 . . 116.2(2) ?
    C10 C5 C4 . . 120.2(2) ?
    C7 C6 C5 . . 118.0(2) ?
    C7 C6 H6 . . 121.0 ?
    C5 C6 H6 . . 121.0 ?
    C6 C7 C8 . . 123.2(3) ?
    C6 C7 H7 . . 118.4 ?
    C8 C7 H7 . . 118.4 ?
    C9 C8 C7 . . 119.7(3) ?
    C9 C8 H8 . . 120.1 ?
    C7 C8 H8 . . 120.1 ?
    C8 C9 C10 . . 119.6(3) ?
    C8 C9 H9 . . 120.2 ?
    C10 C9 H9 . . 120.2 ?
    C5 C10 C9 . . 115.9(2) ?
    C5 C10 C1 . . 118.2(2) ?
    C9 C10 C1 . . 125.9(2) ?
    H1WA O1W H1WB . . 103.8(15) ?
    H2WA O2W H2WB . . 102.6(15) ?
loop_
    _geom_hbond_atom_site_label_D
    _geom_hbond_atom_site_label_H
    _geom_hbond_atom_site_label_A
    _geom_hbond_site_symmetry_A
    _geom_hbond_distance_DH
    _geom_hbond_distance_HA
    _geom_hbond_distance_DA
    _geom_hbond_angle_DHA
    N1 H1A O2W . 0.882(10) 1.853(13) 2.725(4) 170(4)
    N2 H2B O1 . 0.886(10) 2.232(16) 3.085(3) 162(4)
    N2 H2C O2 2_645 0.888(10) 2.179(11) 3.064(4) 175(3)
    O4 H4 O1W . 0.843(10) 1.89(2) 2.655(3) 150(4)
    O1W H1WB O3 4_565 0.847(10) 1.983(12) 2.822(3) 171(4)
    O1W H1WA O4 3_565 0.851(10) 2.158(15) 2.944(3) 153(3)
    O2W H2WA O1 3_655 0.853(10) 1.981(12) 2.820(3) 167(3)
    O2W H2WB O2 3_665 0.856(10) 1.944(11) 2.796(3) 173(3)
