# Supplementary material for: 3-Amino­pyridinium 4-hydr­oxy-3-iodo­naphthalene-1-sulfonate dihydrate
Source: Acta Crystallogr Sect E Struct Rep Online. 2008 May 17;64(Pt 6):o1109. doi: 10.1107/S1600536808014098 (PMC2961594; doi:10.1107/S1600536808014098)
Supplement: Supplementary file 2 [file e-64-o1109-Isup2.hkl]

# 
# h,k,l, Fc-squared, Fo-squared, sigma(Fo-squared) and status flag 
# 
data_I
_shelx_title ' ZL in P2(1)/n' 
_shelx_refln_list_code          4 
_shelx_F_calc_maximum      237.22 
_exptl_crystal_F_000       952.00 
_reflns_d_resolution_high  0.8107 
 
loop_ 
 _symmetry_equiv_pos_as_xyz 
 'x, y, z' 
 '-x+1/2, y+1/2, -z+1/2' 
 '-x, -y, -z' 
 'x-1/2, -y-1/2, z-1/2' 
 
_cell_length_a    15.0219 
_cell_length_b     6.9917 
_cell_length_c    18.0729 
_cell_angle_alpha  90.000 
_cell_angle_beta  110.868 
_cell_angle_gamma  90.000 
 
_shelx_F_squared_multiplier     1.000 
 
loop_ 
 _refln_index_h 
 _refln_index_k 
 _refln_index_l 
 _refln_F_squared_calc 
 _refln_F_squared_meas 
 _refln_F_squared_sigma 
 _refln_observed_status 
   2   0   0     9097.80     9067.57    274.78 o 
   4   0   0      498.54      420.89      9.23 o 
   6   0   0    13924.63    12756.70    206.23 o 
   8   0   0        0.56        3.39      5.33 o 
  10   0   0     8237.09     8024.93    134.76 o 
  12   0   0     2055.06     1827.63     56.52 o 
  14   0   0       87.89      113.71     17.34 o 
  16   0   0     2664.21     2760.67     84.00 o 
   1   1   0       56.64       65.06      1.95 o 
   2   1   0    22822.51    21445.86    336.83 o 
   3   1   0    12534.38    12489.36    125.55 o 
   4   1   0     3380.72     3571.80     41.36 o 
   5   1   0     1016.74     1223.06     15.07 o 
   6   1   0     7360.81     8869.84     85.61 o 
   7   1   0      624.71      772.90     16.25 o 
   8   1   0    12961.33    11999.83    115.56 o 
   9   1   0      585.94      634.62     12.47 o 
  10   1   0     1173.55     1157.39     21.27 o 
  11   1   0      102.53      112.20      7.72 o 
  12   1   0      420.05      435.36     18.18 o 
  13   1   0     1019.88      957.41     37.45 o 
  14   1   0     2817.78     2893.25     59.85 o 
  15   1   0       82.30       71.00     13.65 o 
  16   1   0        1.10        0.00      7.91 o 
  17   1   0       62.41       50.93     11.33 o 
   1   2   0     7012.18     7439.41     76.18 o 
   2   2   0     2566.95     2944.61     30.08 o 
   3   2   0     1461.62     1807.45     19.89 o 
   4   2   0     4477.71     4484.85     44.84 o 
   5   2   0     8440.61     8780.73     91.30 o 
   6   2   0    13566.74    12917.17    144.13 o 
   7   2   0     3581.61     3637.70     42.20 o 
   8   2   0        5.69        4.74      3.43 o 
   9   2   0       63.20       97.30      6.73 o 
  10   2   0     1670.57     1616.75     27.45 o 
  11   2   0     5494.89     5379.49     76.74 o 
  12   2   0     3092.34     2921.19     44.01 o 
  13   2   0      166.34      125.05     10.61 o 
  14   2   0       77.37       84.18      9.69 o 
  15   2   0      135.64      171.75     15.27 o 
  16   2   0     1804.47     1887.42     46.77 o 
   1   3   0      453.79      501.60      8.40 o 
   2   3   0     6152.51     5730.91     60.73 o 
   3   3   0    15136.45    14813.05    139.84 o 
   4   3   0     4240.50     4352.25     44.77 o 
   5   3   0      805.41      989.75     13.54 o 
   6   3   0        1.68        4.60      2.28 o 
   7   3   0     3245.21     3569.55     47.11 o 
   8   3   0     2437.15     2264.96     34.45 o 
   9   3   0     6649.84     6512.78    105.51 o 
  10   3   0       48.78       57.13      8.15 o 
  11   3   0       70.22       79.65      7.70 o 
  12   3   0       36.86       29.01      6.02 o 
  13   3   0     2049.90     2012.30     35.63 o 
  14   3   0     2170.49     2145.79     42.60 o 
  15   3   0      355.30      320.67     16.94 o 
  16   3   0        2.91        4.42      8.68 o 
   0   4   0     1075.81      980.34     20.46 o 
   1   4   0     2742.46     2462.63     30.74 o 
   2   4   0      129.74      106.32      5.43 o 
   3   4   0       65.67       80.40      4.24 o 
   4   4   0      439.46      456.27     10.35 o 
   5   4   0     7638.82     7473.91     80.83 o 
   6   4   0     1220.56     1225.54     21.79 o 
   7   4   0     1661.77     1705.87     27.96 o 
   8   4   0        4.21        0.00      3.88 o 
   9   4   0      647.69      655.17     16.46 o 
  10   4   0      255.29      238.66     11.27 o 
  11   4   0     6071.01     5960.81     78.23 o 
  12   4   0      898.69      836.00     21.20 o 
  13   4   0        7.84        0.00      5.47 o 
  14   4   0       81.87       67.91      9.39 o 
  15   4   0       74.30       62.43     10.22 o 
   1   5   0      103.52       90.71      5.06 o 
   2   5   0      104.00       98.87      5.47 o 
   3   5   0     6301.51     6173.25     64.17 o 
   4   5   0      211.96      196.99      7.79 o 
   5   5   0       33.34       23.83      6.48 o 
   6   5   0       52.60       44.12      5.38 o 
   7   5   0     1695.44     1660.08     28.53 o 
   8   5   0      386.94      384.21     15.44 o 
   9   5   0     4049.07     3969.39     55.89 o 
  10   5   0        0.24        0.00      4.70 o 
  11   5   0        0.56        3.72      5.22 o 
  12   5   0        5.90        8.01      6.14 o 
  13   5   0     1041.63     1054.16     28.86 o 
  14   5   0       28.82       30.84      9.92 o 
   0   6   0       20.65       31.81     17.52 o 
   1   6   0     1861.86     1766.91     29.64 o 
   2   6   0      128.98      124.01      8.27 o 
   3   6   0        0.15        0.00      4.47 o 
   4   6   0       82.09       81.35     13.52 o 
   5   6   0     4140.96     4137.01     72.51 o 
   6   6   0      274.67      236.67     15.05 o 
   7   6   0      282.13      284.02     16.52 o 
   8   6   0        1.62        0.00      5.73 o 
   9   6   0       40.40       21.35      7.94 o 
  10   6   0        9.47        1.61      7.81 o 
  11   6   0     1878.00     2001.69     48.30 o 
  12   6   0       23.55       23.64     11.07 o 
   1   7   0       38.45       31.18      7.78 o 
   2   7   0      357.64      358.21     15.29 o 
   3   7   0     1707.47     1736.52     40.05 o 
   4   7   0      298.40      286.21     16.77 o 
   5   7   0       68.66       61.80      9.83 o 
   6   7   0       68.47       53.75      9.72 o 
   7   7   0       84.28       91.59     11.61 o 
   8   7   0      133.37      125.94     13.68 o 
   9   7   0      668.29      720.21     27.34 o 
  10   7   0        7.25        0.00      7.29 o 
   0   8   0      578.79      614.76     45.21 o 
   1   8   0      232.98      270.49     20.19 o 
   2   8   0       30.66       28.54      8.73 o 
   3   8   0       16.76       11.79      7.90 o 
   4   8   0       57.42       42.90     10.27 o 
   5   8   0      286.75      316.04     19.43 o 
   6   8   0      292.02      299.80     19.86 o 
 -17   0   1     2431.72     2387.60    142.83 o 
 -15   0   1      552.22      526.69     31.64 o 
 -13   0   1      682.91      664.96     32.01 o 
 -11   0   1     9357.42     8774.80    147.59 o 
  -9   0   1     1071.86     1142.98     33.19 o 
  -7   0   1     2791.18     2107.84     34.04 o 
  -5   0   1    47024.84    44224.29    765.64 o 
  -3   0   1     1857.11     2154.11     31.34 o 
   1   0   1    22773.14    21774.76    330.98 o 
   3   0   1     3542.08     3747.46     76.85 o 
   5   0   1    56271.95    55428.38    974.54 o 
   7   0   1     2301.92     2591.46     48.77 o 
   9   0   1      220.84      219.78     10.43 o 
  11   0   1    14432.25    14068.51    284.58 o 
  13   0   1     1536.04     1323.60     48.03 o 
  15   0   1      346.32      517.28     31.60 o 
  17   0   1     2193.58     2403.25    105.19 o 
 -17   1   1      156.11      154.77     15.82 o 
 -16   1   1        5.50        0.00      7.96 o 
 -15   1   1      791.53      833.54     37.92 o 
 -14   1   1      408.71      487.54     27.64 o 
 -13   1   1     1921.31     1962.79     37.18 o 
 -12   1   1      130.98      131.80      9.66 o 
 -11   1   1      802.84      765.11     17.17 o 
 -10   1   1      239.95      256.00      9.65 o 
  -9   1   1     7313.52     6812.31     74.78 o 
  -8   1   1     2589.00     2792.98     35.88 o 
  -7   1   1    11189.40    11251.42    107.77 o 
  -6   1   1       99.15      135.23      9.25 o 
  -5   1   1     4531.22     4567.10     49.37 o 
  -4   1   1      518.61      653.69     11.32 o 
  -3   1   1    54544.18    45061.16   1611.42 o 
  -2   1   1        7.72        6.02      1.06 o 
  -1   1   1     3089.88     3582.77     34.47 o 
   0   1   1       47.22       37.95      1.52 o 
   1   1   1     3621.79     3932.45     40.09 o 
   2   1   1     2266.61     2195.86     25.95 o 
   3   1   1    47783.20    45052.27   1126.11 o 
   4   1   1      122.19      107.35      4.41 o 
   5   1   1     2643.50     2797.19     29.61 o 
   6   1   1        5.77       10.86      2.68 o 
   7   1   1      100.85       96.47      4.22 o 
   8   1   1     2911.11     2860.17     34.34 o 
   9   1   1     7246.95     7130.48     85.45 o 
  10   1   1      204.88      165.82      9.71 o 
  11   1   1     1030.10      981.72     21.84 o 
  12   1   1      104.23      101.01      8.96 o 
  13   1   1     6505.44     6388.40    104.02 o 
  14   1   1      106.18      116.05     12.59 o 
  15   1   1      973.89      988.50     31.59 o 
  16   1   1        2.00        0.00      7.62 o 
 -17   2   1     1809.88     1735.29     45.48 o 
 -16   2   1     1207.70     1385.82     40.38 o 
 -15   2   1       48.56       59.78     12.24 o 
 -14   2   1      458.55      391.29     19.47 o 
 -13   2   1        4.33        1.81      5.80 o 
 -12   2   1      846.97      866.51     19.78 o 
 -11   2   1     6859.49     6342.80     79.72 o 
 -10   2   1     2625.41     2726.23     39.69 o 
  -9   2   1       14.80       16.35      6.08 o 
  -8   2   1      493.10      582.62     18.23 o 
  -7   2   1     1179.23     1042.60     15.94 o 
  -6   2   1     6228.65     6811.97     72.75 o 
  -5   2   1     9699.17     8898.71     92.28 o 
  -4   2   1       69.59      100.95      3.37 o 
  -3   2   1        1.60        0.00      1.71 o 
  -2   2   1      190.93      240.89      4.91 o 
  -1   2   1    32393.79    29931.88    275.74 o 
   0   2   1    47269.25    41649.23    382.92 o 
   1   2   1    44822.46    39214.54    532.18 o 
   2   2   1     1283.85     1493.25     16.88 o 
   3   2   1      913.47     1009.02     12.54 o 
   4   2   1      128.22       85.39      5.16 o 
   5   2   1     9713.12     9693.50    108.09 o 
   6   2   1     7948.79     7363.11     84.28 o 
   7   2   1     2206.47     2310.01     31.15 o 
   8   2   1     2004.46     2102.81     31.40 o 
   9   2   1      904.91      888.59     22.30 o 
  10   2   1     1731.04     1641.00     27.94 o 
  11   2   1     9680.45     9269.97    111.26 o 
  12   2   1      320.65      311.98     12.49 o 
  13   2   1      216.08      203.15     12.74 o 
  14   2   1      300.57      268.53     17.76 o 
  15   2   1        7.27       15.25     14.21 o 
  16   2   1      591.07      494.67     24.19 o 
 -16   3   1       26.05       33.82     10.06 o 
 -15   3   1       61.23       70.81      9.95 o 
 -14   3   1     2806.19     2862.10     52.80 o 
 -13   3   1      519.88      532.76     18.54 o 
 -12   3   1      402.88      406.90     14.08 o 
 -11   3   1        2.11        5.00      6.02 o 
 -10   3   1      170.68      210.32     11.77 o 
  -9   3   1     6498.23     6268.31     77.82 o 
  -8   3   1     6481.36     6378.99     77.92 o 
  -7   3   1      520.82      482.49     12.12 o 
  -6   3   1     1007.13     1125.99     15.85 o 
  -5   3   1      400.05      460.95     11.39 o 
  -4   3   1     3912.77     4348.02     44.75 o 
  -3   3   1     6969.25     6678.23     65.78 o 
  -2   3   1     3852.84     3919.34     42.64 o 
  -1   3   1        2.32        2.24      1.79 o 
   0   3   1      465.22      549.38      9.44 o 
   1   3   1     8109.98     8393.32     81.21 o 
   2   3   1    11002.20    10335.51     99.01 o 
   3   3   1      997.84      839.51     12.03 o 
   4   3   1     3184.17     3163.04     33.94 o 
   5   3   1        4.67        5.50      2.42 o 
   6   3   1      410.10      403.82      9.07 o 
   7   3   1       29.14       50.30      5.15 o 
   8   3   1     7057.47     6822.34     83.21 o 
   9   3   1     5270.32     4982.10     64.62 o 
  10   3   1      336.12      326.22     12.02 o 
  11   3   1      101.69       93.66      8.00 o 
  12   3   1      100.65       80.62      9.19 o 
  13   3   1      493.85      463.87     16.16 o 
  14   3   1     1137.66     1174.93     29.91 o 
  15   3   1      217.43      212.77     22.71 o 
 -15   4   1       14.74        5.97      7.77 o 
 -14   4   1      354.52      338.86     19.78 o 
 -13   4   1        0.65        0.00      5.49 o 
 -12   4   1     2859.74     2821.79     44.72 o 
 -11   4   1      904.34      885.57     22.99 o 
 -10   4   1     4074.92     3992.56     60.84 o 
  -9   4   1       98.66       89.26      7.72 o 
  -8   4   1      373.62      410.09     12.33 o 
  -7   4   1        8.90        7.19      5.49 o 
  -6   4   1     9866.63     9733.82    113.03 o 
  -5   4   1      641.12      587.86     10.77 o 
  -4   4   1      846.87      865.97     13.39 o 
  -3   4   1        0.97        2.13      2.24 o 
  -2   4   1      105.73       99.37      6.06 o 
  -1   4   1     2787.45     2869.62     32.17 o 
   0   4   1    14549.00    14408.03    137.48 o 
   1   4   1     9248.33     9495.08     92.76 o 
   2   4   1       35.15       25.18      3.10 o 
   3   4   1      490.59      448.42      9.98 o 
   4   4   1     3343.53     3215.10     35.70 o 
   5   4   1      554.08      509.92     11.20 o 
   6   4   1     9015.10     8692.04    102.37 o 
   7   4   1      352.50      343.74     15.70 o 
   8   4   1       23.29       28.15      5.10 o 
   9   4   1      173.73      156.87      9.19 o 
  10   4   1      995.57      950.38     21.37 o 
  11   4   1     1359.61     1311.31     26.73 o 
  12   4   1      831.77      880.34     26.86 o 
  13   4   1       87.77       91.59      9.45 o 
  14   4   1      332.19      295.59     14.85 o 
  15   4   1       23.19       23.33      8.91 o 
 -14   5   1     1755.92     1780.94     43.16 o 
 -13   5   1        0.23        0.00      7.98 o 
 -12   5   1      144.03      157.06     11.16 o 
 -11   5   1       64.57       72.70      8.08 o 
 -10   5   1      186.75      206.57     11.15 o 
  -9   5   1        1.30        8.52      5.10 o 
  -8   5   1     4633.35     4511.52     60.79 o 
  -7   5   1       29.88       30.83      5.23 o 
  -6   5   1      629.48      617.39     16.66 o 
  -5   5   1      384.60      415.50     22.89 o 
  -4   5   1      589.57      575.60     11.52 o 
  -3   5   1       26.51       42.94      4.29 o 
  -2   5   1     5372.79     5365.35     59.92 o 
  -1   5   1        7.13        5.50      2.91 o 
   0   5   1       29.54       24.28      3.77 o 
   1   5   1        3.02        0.17      3.18 o 
   2   5   1     6796.47     6507.88     72.52 o 
   3   5   1       80.86       68.85      6.13 o 
   4   5   1     2536.99     2647.54     38.01 o 
   5   5   1        0.58        0.00      3.55 o 
   6   5   1      298.28      309.08     13.39 o 
   7   5   1      194.86      211.52     11.51 o 
   8   5   1     4495.36     4426.17     67.22 o 
   9   5   1       65.79       68.38      8.60 o 
  10   5   1       15.10        9.51      6.32 o 
  11   5   1       11.41       14.29      6.96 o 
  12   5   1      483.63      463.13     24.62 o 
  13   5   1       21.05        3.68      7.38 o 
 -12   6   1     1182.71     1179.40     48.83 o 
 -11   6   1       53.75       38.95     11.07 o 
 -10   6   1     1759.68     1665.28     41.73 o 
  -9   6   1        4.88        5.67      6.74 o 
  -8   6   1      154.88      167.83     13.58 o 
  -7   6   1      160.99      161.55     13.61 o 
  -6   6   1     2479.51     2443.40     49.78 o 
  -5   6   1      102.49      124.80     11.41 o 
  -4   6   1      375.14      332.61     15.82 o 
  -3   6   1      120.43       95.64      9.85 o 
  -2   6   1       55.92       48.33      7.78 o 
  -1   6   1      367.45      346.76     15.45 o 
   0   6   1     5614.26     5559.95     71.28 o 
   1   6   1        3.61        0.00      5.30 o 
   2   6   1       47.28       47.25      6.50 o 
   3   6   1        1.74        4.21      4.59 o 
   4   6   1      483.58      454.94     18.04 o 
   5   6   1        1.33        0.00      8.10 o 
   6   6   1     2530.73     2483.00     50.60 o 
   7   6   1       22.28       37.23      8.19 o 
   8   6   1        3.57        0.00      5.99 o 
   9   6   1      243.36      231.64     16.54 o 
  10   6   1      549.19      603.48     26.08 o 
  11   6   1       65.57       57.87     11.51 o 
  12   6   1      466.88      467.25     24.44 o 
 -10   7   1       31.80       42.87     10.11 o 
  -9   7   1      193.90      180.16     15.66 o 
  -8   7   1     1589.91     1573.43     40.75 o 
  -7   7   1      180.46      176.40     15.01 o 
  -6   7   1       96.56       86.21     10.97 o 
  -5   7   1        1.60        0.00      5.70 o 
  -4   7   1       20.16       30.33      8.06 o 
  -3   7   1      631.59      629.16     22.51 o 
  -2   7   1      995.52     1047.56     25.30 o 
  -1   7   1       76.24       66.17     10.29 o 
   0   7   1      108.50      102.26      8.52 o 
   1   7   1       85.15       57.24      7.77 o 
   2   7   1      892.10      883.44     26.58 o 
   3   7   1       93.91       87.93     11.75 o 
   4   7   1      375.83      415.69     19.16 o 
   5   7   1       14.41        9.21      7.28 o 
   6   7   1       42.38       53.84      9.59 o 
   7   7   1       87.05       79.81     11.61 o 
   8   7   1     1159.86     1179.13     35.04 o 
   9   7   1      148.18      137.20     14.64 o 
  -6   8   1      423.14      516.96     24.41 o 
  -5   8   1      621.05      569.51     23.88 o 
  -4   8   1       11.77       14.11      8.36 o 
  -3   8   1       20.39       17.26      8.13 o 
  -2   8   1        0.33        2.92      7.15 o 
  -1   8   1      246.59      241.57     31.01 o 
   0   8   1      789.25      858.76     27.82 o 
   1   8   1      326.03      331.09     18.59 o 
   2   8   1        9.62        8.43     10.51 o 
   3   8   1       10.92        8.61      7.83 o 
   4   8   1       35.41       38.54     10.32 o 
   5   8   1      310.06      306.15     19.62 o 
   6   8   1      241.31      285.43     19.68 o 
 -16   0   2     3517.23     3969.44    107.72 o 
 -14   0   2      634.97      597.65     31.73 o 
 -12   0   2     3301.44     3234.45     64.85 o 
 -10   0   2    13172.08    13348.85    182.58 o 
  -8   0   2     9265.86     9122.12    144.09 o 
  -6   0   2    15469.63    15239.71    416.98 o 
  -4   0   2     2793.50     3450.39     49.20 o 
  -2   0   2     1833.28     1929.97     27.82 o 
   0   0   2    10622.24    10844.40    191.76 o 
   2   0   2     6496.80     7339.13     98.16 o 
   4   0   2      918.92      897.17     16.45 o 
   6   0   2    36335.10    33868.77   1040.60 o 
   8   0   2     1005.41     1088.01     29.88 o 
  10   0   2    12252.53    12523.61    229.97 o 
  12   0   2     5547.45     5493.76    128.78 o 
  14   0   2      572.37      655.64     63.92 o 
  16   0   2      868.18      835.93     41.58 o 
 -17   1   2        1.51        5.70      8.55 o 
 -16   1   2      651.64      668.77     26.95 o 
 -15   1   2       32.95       53.45      9.80 o 
 -14   1   2     4299.36     4263.58     76.00 o 
 -13   1   2      394.43      402.98     15.43 o 
 -12   1   2       69.73       69.80      7.61 o 
 -11   1   2      730.44      725.51     26.37 o 
 -10   1   2     1193.15     1224.54     19.58 o 
  -9   1   2      151.97      132.69      5.96 o 
  -8   1   2    37928.94    36810.14    668.01 o 
  -7   1   2       10.94       55.60      2.89 o 
  -6   1   2       10.47        0.00      1.50 o 
  -5   1   2     4635.06     5083.56     54.47 o 
  -4   1   2     8741.58     8907.32     84.70 o 
  -3   1   2     1818.63     1914.86     20.20 o 
  -2   1   2    20458.05    19902.64    183.71 o 
  -1   1   2      853.00      822.97     12.36 o 
   0   1   2    22122.83    21453.25    238.58 o 
   1   1   2      136.27      125.38      3.23 o 
   2   1   2    44682.00    40364.59   1056.17 o 
   3   1   2     5104.81     5565.10     62.27 o 
   4   1   2       14.08       59.77      4.53 o 
   5   1   2       69.99       42.73      2.67 o 
   6   1   2     1224.72     1382.29     19.55 o 
   7   1   2        6.47        5.58      3.18 o 
   8   1   2    17246.63    17034.63    161.90 o 
   9   1   2      706.11      709.82     19.29 o 
  10   1   2      459.69      376.24     13.44 o 
  11   1   2      493.30      489.31     16.29 o 
  12   1   2     1500.89     1366.26     36.64 o 
  13   1   2      462.29      430.90     19.75 o 
  14   1   2     3969.06     3774.25     81.98 o 
  15   1   2       25.07       31.27      9.08 o 
  16   1   2       45.48       55.17     11.09 o 
 -17   2   2      438.71      415.00     22.73 o 
 -16   2   2     2438.22     2455.89     54.55 o 
 -15   2   2       99.98      109.63     12.54 o 
 -14   2   2      721.27      757.51     29.95 o 
 -13   2   2      265.79      282.43     13.92 o 
 -12   2   2     1775.89     1717.58     29.90 o 
 -11   2   2     4150.00     4006.95     54.52 o 
 -10   2   2     7114.79     6983.39     85.22 o 
  -9   2   2        0.55        1.75      3.56 o 
  -8   2   2      158.90      151.76      7.85 o 
  -7   2   2      259.04      242.83      7.01 o 
  -6   2   2    18136.51    17250.79    174.55 o 
  -5   2   2     7234.22     6944.99     67.84 o 
  -4   2   2        4.95       10.48      1.86 o 
  -3   2   2      251.11      390.41      6.58 o 
  -2   2   2      145.31      202.76      4.58 o 
  -1   2   2    39609.39    37764.63    347.86 o 
   0   2   2     4997.22     4610.59     45.32 o 
   1   2   2    21348.53    21670.44    200.71 o 
   2   2   2      500.49      478.93      8.34 o 
   3   2   2      677.78      633.62      9.75 o 
   4   2   2    10948.86    11147.38    114.08 o 
   5   2   2     9925.82    10370.57    107.32 o 
   6   2   2    16162.72    16128.07    163.98 o 
   7   2   2       38.18       83.57     11.35 o 
   8   2   2       22.77       20.13      4.23 o 
   9   2   2       24.94       27.95      4.93 o 
  10   2   2     2209.80     2233.38     34.88 o 
  11   2   2      978.88     1015.14     21.55 o 
  12   2   2     3373.74     3179.74     47.36 o 
  13   2   2       45.29       33.96      7.26 o 
  14   2   2      698.76      725.42     26.00 o 
  15   2   2       90.12       96.45     12.34 o 
  16   2   2      382.29      436.53     25.09 o 
 -16   3   2      131.33      126.37     12.65 o 
 -15   3   2      139.93      154.86     14.86 o 
 -14   3   2      998.39      965.36     28.97 o 
 -13   3   2     1884.41     1867.86     33.49 o 
 -12   3   2      403.99      369.65     13.57 o 
 -11   3   2     1604.10     1638.12     29.06 o 
 -10   3   2       24.96       21.82      4.92 o 
  -9   3   2     2895.86     2737.59     43.11 o 
  -8   3   2    10132.52     9468.84    110.49 o 
  -7   3   2      366.28      280.33     13.76 o 
  -6   3   2     1210.91     1194.30     17.43 o 
  -5   3   2     3356.07     3661.97     38.68 o 
  -4   3   2     5397.35     5461.87     54.96 o 
  -3   3   2     8226.42     7931.38     77.19 o 
  -2   3   2     1046.97      869.59     12.10 o 
  -1   3   2       78.08       83.32      3.49 o 
   0   3   2      902.96      868.13     11.99 o 
   1   3   2     2513.54     2525.19     27.62 o 
   2   3   2     5878.92     5900.38     58.68 o 
   3   3   2    14621.43    15085.37    142.58 o 
   4   3   2     3111.64     3161.97     34.02 o 
   5   3   2        0.86        7.49      2.52 o 
   6   3   2     1941.29     1931.81     25.80 o 
   7   3   2      544.98      505.92     13.11 o 
   8   3   2      777.41      785.20     24.32 o 
   9   3   2     2069.67     2148.92     33.97 o 
  10   3   2      387.79      395.39     13.20 o 
  11   3   2      967.56     1016.86     22.41 o 
  12   3   2     1224.04     1186.98     25.18 o 
  13   3   2      765.48      782.67     21.74 o 
  14   3   2     2050.07     2091.48     42.59 o 
  15   3   2      203.89      226.79     17.50 o 
 -15   4   2       98.64      106.47     10.43 o 
 -14   4   2       48.97       53.74      8.19 o 
 -13   4   2      590.39      600.05     20.62 o 
 -12   4   2       60.54       65.76      7.77 o 
 -11   4   2     4488.92     4393.29     60.83 o 
 -10   4   2      539.24      514.05     14.98 o 
  -9   4   2      389.67      385.62     15.17 o 
  -8   4   2      207.10      236.92      9.84 o 
  -7   4   2     1334.47     1302.01     23.92 o 
  -6   4   2     1438.46     1378.00     23.26 o 
  -5   4   2     8633.90     8550.07     84.87 o 
  -4   4   2      119.16      195.93      6.18 o 
  -3   4   2      550.91      600.82     10.68 o 
  -2   4   2      238.41      220.70      6.58 o 
  -1   4   2    16213.79    16422.48    155.86 o 
   0   4   2     3568.20     3498.15     40.70 o 
   1   4   2    20855.28    20773.58    195.48 o 
   2   4   2      624.92      739.27     11.99 o 
   3   4   2       92.73       85.19      4.40 o 
   4   4   2     1413.64     1417.16     20.83 o 
   5   4   2     6578.62     6464.86     71.42 o 
   6   4   2     1738.82     1774.04     28.39 o 
   7   4   2       54.40       58.47      6.03 o 
   8   4   2        6.39        2.26      4.06 o 
   9   4   2      920.02      891.96     20.07 o 
  10   4   2        3.94        0.00      4.64 o 
  11   4   2     2201.05     2179.91     37.36 o 
  12   4   2      518.03      536.20     17.41 o 
  13   4   2       12.56        3.52      6.36 o 
  14   4   2       17.71       23.04      7.38 o 
 -14   5   2       17.18       18.23      9.88 o 
 -13   5   2     1315.13     1307.00     31.95 o 
 -12   5   2        1.57        0.00      6.04 o 
 -11   5   2      139.91      120.86     16.47 o 
 -10   5   2       14.71       21.59      7.60 o 
  -9   5   2     1719.87     1728.41     34.43 o 
  -8   5   2      179.73      167.50     10.83 o 
  -7   5   2     1138.20     1098.00     24.57 o 
  -6   5   2      236.57      253.88     11.67 o 
  -5   5   2     1723.24     1723.16     31.56 o 
  -4   5   2        2.00        0.00      3.16 o 
  -3   5   2     5830.64     5824.55     71.18 o 
  -2   5   2        0.35        4.25      3.93 o 
  -1   5   2       10.82       10.29      3.55 o 
   0   5   2     1353.74     1321.55     20.80 o 
   1   5   2     1026.75     1037.46     17.82 o 
   2   5   2        7.41       20.90      4.18 o 
   3   5   2     8297.54     8236.42     97.92 o 
   4   5   2      530.52      595.42     14.51 o 
   5   5   2      494.35      438.44     16.89 o 
   6   5   2       32.13       43.98      6.37 o 
   7   5   2      633.71      597.05     18.01 o 
   8   5   2       29.94       29.21      8.20 o 
   9   5   2     1614.05     1614.60     33.76 o 
  10   5   2        3.91        0.00      5.90 o 
  11   5   2      179.48      183.93     13.49 o 
  12   5   2        3.22        1.50      6.92 o 
  13   5   2      430.94      459.43     21.01 o 
 -12   6   2       64.92       59.20     11.73 o 
 -11   6   2     2210.46     2188.28     57.22 o 
 -10   6   2      208.05      230.54     16.62 o 
  -9   6   2       16.64        3.69      6.27 o 
  -8   6   2        0.96        0.00      5.53 o 
  -7   6   2      791.91      786.13     30.84 o 
  -6   6   2      659.46      605.04     26.54 o 
  -5   6   2     3556.32     3458.54     62.87 o 
  -4   6   2       28.70       28.63      6.96 o 
  -3   6   2      645.71      662.05     16.20 o 
  -2   6   2       91.10       84.15      7.94 o 
  -1   6   2     1140.85     1172.29     22.77 o 
   0   6   2       99.34      119.99      9.40 o 
   1   6   2     6095.75     6203.35     71.62 o 
   2   6   2      104.04      127.92      8.75 o 
   3   6   2      612.58      583.59     15.35 o 
   4   6   2      278.54      249.60     12.42 o 
   5   6   2     2056.90     2103.41     38.75 o 
   6   6   2       45.59       66.63      8.52 o 
   7   6   2       59.14       78.29      9.01 o 
   8   6   2        0.03        0.00      5.32 o 
   9   6   2      283.44      252.47     14.86 o 
  10   6   2       37.57       12.88      8.03 o 
  11   6   2     1110.14     1103.42     34.74 o 
 -10   7   2      179.21      168.36     15.77 o 
  -9   7   2      374.31      382.00     22.74 o 
  -8   7   2      314.84      291.81     18.74 o 
  -7   7   2      358.74      325.92     20.36 o 
  -6   7   2        0.11        5.65      6.92 o 
  -5   7   2      155.61      166.88     20.60 o 
  -4   7   2      138.91      128.54     12.59 o 
  -3   7   2      991.57     1096.87     30.23 o 
  -2   7   2      269.03      283.40     13.85 o 
  -1   7   2       51.24       61.34      7.31 o 
   0   7   2        1.60        0.00      5.77 o 
   1   7   2       49.44       64.40      8.95 o 
   2   7   2      213.30      167.20     13.43 o 
   3   7   2     1469.90     1525.13     45.21 o 
   4   7   2      129.57      125.96     21.22 o 
   5   7   2      267.53      236.65     16.36 o 
   6   7   2      170.68      153.08     14.28 o 
   7   7   2       32.52       24.64      9.43 o 
   8   7   2      183.02      167.64     15.68 o 
   9   7   2      577.55      614.05     25.90 o 
  -6   8   2      553.63      500.33     34.72 o 
  -5   8   2      380.52      389.51     20.98 o 
  -4   8   2      170.18      149.49     14.24 o 
  -3   8   2       92.85       86.46     11.37 o 
  -2   8   2      105.50       55.87     11.89 o 
  -1   8   2      166.20      173.22     29.05 o 
   0   8   2      261.33      258.92     17.05 o 
   1   8   2      725.59      799.63     32.28 o 
   2   8   2       27.36       16.79     10.14 o 
   3   8   2      129.68      143.23     14.27 o 
   4   8   2       85.17       56.67     10.73 o 
   5   8   2      172.96      199.77     20.47 o 
 -17   0   3     2321.52     2625.57    154.67 o 
 -15   0   3       73.46       86.58     15.86 o 
 -13   0   3     2669.15     2771.40     75.85 o 
 -11   0   3    16055.88    15995.84    255.64 o 
  -9   0   3      831.37      900.26     24.87 o 
  -7   0   3     5285.19     5685.53     80.72 o 
  -5   0   3    34333.30    33755.76    499.65 o 
  -3   0   3    29180.25    28281.67    971.78 o 
  -1   0   3     4797.30     5037.98     68.70 o 
   1   0   3    52249.02    44286.62   1736.11 o 
   3   0   3     8146.25     7522.48    101.94 o 
   5   0   3    42101.72    39900.84   1275.01 o 
   7   0   3      241.45      242.71     12.97 o 
   9   0   3      698.43      631.78     16.73 o 
  11   0   3     4650.09     4791.08    113.69 o 
  13   0   3     1337.24     1374.34    123.86 o 
  15   0   3     1362.67     1283.07     51.47 o 
 -17   1   3      263.13      282.83     19.18 o 
 -16   1   3      199.73      200.75     16.46 o 
 -15   1   3     1117.90     1108.04     31.79 o 
 -14   1   3      529.05      533.35     21.25 o 
 -13   1   3     4418.00     4516.55     68.18 o 
 -12   1   3       69.74       72.72      7.89 o 
 -11   1   3     2902.60     3099.26     43.46 o 
 -10   1   3       41.78       29.08      4.13 o 
  -9   1   3     7683.41     7540.31     81.88 o 
  -8   1   3     3666.34     3793.34     40.47 o 
  -7   1   3     8059.99     7783.67     76.35 o 
  -6   1   3      276.65      425.13      7.46 o 
  -5   1   3    29560.13    29580.05    369.99 o 
  -4   1   3      373.54      356.75      6.37 o 
  -3   1   3     7343.20     7921.47     80.66 o 
  -2   1   3     1668.97     1741.49     19.55 o 
  -1   1   3      933.87      946.83     12.15 o 
   0   1   3     4585.67     4905.52     50.51 o 
   1   1   3     7103.35     6807.33     64.92 o 
   2   1   3     8268.04     8884.53     90.20 o 
   3   1   3    43842.64    39765.84    703.31 o 
   4   1   3      138.26      164.36      5.27 o 
   5   1   3     2559.82     2470.50     27.30 o 
   6   1   3      716.85      861.85     18.13 o 
   7   1   3     5848.67     5649.43     62.13 o 
   8   1   3      579.47      630.09     15.65 o 
   9   1   3     6580.60     6581.66     80.40 o 
  10   1   3      161.22      145.12      8.22 o 
  11   1   3     1001.48      975.43     25.67 o 
  12   1   3      105.29      118.71     11.39 o 
  13   1   3     2068.92     1984.24     44.65 o 
  14   1   3      437.93      423.55     20.59 o 
  15   1   3      603.05      602.30     24.74 o 
  16   1   3       34.07       35.84     10.02 o 
 -17   2   3     1071.31     1081.76     34.24 o 
 -16   2   3     1280.61     1307.64     36.79 o 
 -15   2   3      242.35      288.90     20.59 o 
 -14   2   3      469.79      506.75     20.45 o 
 -13   2   3     1376.67     1358.13     26.39 o 
 -12   2   3      727.01      692.31     17.28 o 
 -11   2   3     9600.81     9348.83    111.43 o 
 -10   2   3     1129.82     1119.05     21.25 o 
  -9   2   3      423.00      413.98     10.16 o 
  -8   2   3     3249.03     3050.20     37.28 o 
  -7   2   3     3696.71     3719.45     43.18 o 
  -6   2   3     6279.78     6311.35     67.88 o 
  -5   2   3    17017.18    16571.52    155.58 o 
  -4   2   3     1561.16     1594.04     18.43 o 
  -3   2   3     4424.12     4360.53     43.47 o 
  -2   2   3      658.62      608.82      9.52 o 
  -1   2   3      701.18      708.84     10.77 o 
   0   2   3      568.78      566.72      8.10 o 
   1   2   3     5456.09     5270.20     51.73 o 
   2   2   3       35.98       25.35      2.15 o 
   3   2   3     1473.80     1303.41     15.83 o 
   4   2   3     3400.07     3792.49     42.77 o 
   5   2   3    12467.60    12260.47    126.09 o 
   6   2   3     2276.82     2448.44     30.84 o 
   7   2   3     1527.40     1479.76     21.62 o 
   8   2   3      406.41      449.61     12.41 o 
   9   2   3     2274.05     2163.06     33.50 o 
  10   2   3     1137.94     1255.94     23.96 o 
  11   2   3     2489.08     2483.05     43.47 o 
  12   2   3     2404.11     2328.70     38.28 o 
  13   2   3       65.06       61.83     10.05 o 
  14   2   3       34.41       77.15     11.16 o 
  15   2   3      466.52      458.17     30.15 o 
 -16   3   3     1010.59      971.31     28.01 o 
 -15   3   3      242.28      212.01     23.10 o 
 -14   3   3     1830.46     1747.78     32.89 o 
 -13   3   3     2542.04     2491.13     40.54 o 
 -12   3   3      488.30      479.35     14.85 o 
 -11   3   3      600.15      568.15     18.28 o 
 -10   3   3      468.54      451.24     13.45 o 
  -9   3   3     2258.97     2087.59     32.28 o 
  -8   3   3    11090.34    11052.17    127.16 o 
  -7   3   3     2547.61     2556.37     32.40 o 
  -6   3   3      569.20      496.97      8.98 o 
  -5   3   3      100.82       66.38      3.59 o 
  -4   3   3     5047.32     4748.72     48.54 o 
  -3   3   3     7281.88     7341.26     72.00 o 
  -2   3   3     9791.79     9563.79     92.08 o 
  -1   3   3     1466.50     1603.49     21.07 o 
   0   3   3     2366.55     2619.41     28.46 o 
   1   3   3     7247.23     7527.13     73.52 o 
   2   3   3    10490.43    10877.42    104.31 o 
   3   3   3    10822.28    10954.29    113.13 o 
   4   3   3       13.46       11.47      2.06 o 
   5   3   3      376.47      352.95      8.78 o 
   6   3   3     2569.65     2734.90     34.41 o 
   7   3   3     2568.25     2640.86     38.06 o 
   8   3   3     2389.79     2421.65     37.25 o 
   9   3   3     1783.05     1779.81     30.20 o 
  10   3   3        3.47        4.09      4.50 o 
  11   3   3     1142.64     1112.06     23.72 o 
  12   3   3     1089.58     1067.53     25.75 o 
  13   3   3      231.89      227.18     14.26 o 
  14   3   3     1609.01     1614.85     51.70 o 
  15   3   3      437.38      422.49     22.46 o 
 -16   4   3     1553.23     1476.81     36.11 o 
 -15   4   3       62.59       59.28      9.60 o 
 -14   4   3      609.10      612.98     19.21 o 
 -13   4   3      507.40      509.92     16.93 o 
 -12   4   3     1332.09     1325.66     26.98 o 
 -11   4   3     1089.38     1039.83     22.57 o 
 -10   4   3     2939.51     2874.69     43.05 o 
  -9   4   3       40.76       34.42      5.34 o 
  -8   4   3     1317.95     1298.86     23.40 o 
  -7   4   3      590.00      521.73     14.71 o 
  -6   4   3     5734.23     5740.74     64.48 o 
  -5   4   3     1015.70      967.60     14.73 o 
  -4   4   3      605.17      578.13     10.46 o 
  -3   4   3       64.30       50.36      3.76 o 
  -2   4   3     3500.27     3546.30     38.47 o 
  -1   4   3     1365.83     1508.19     19.41 o 
   0   4   3    16711.04    16554.32    157.22 o 
   1   4   3       20.20       42.45      3.51 o 
   2   4   3       16.02       25.86      3.04 o 
   3   4   3      960.57     1010.09     14.88 o 
   4   4   3     4740.39     4822.19     55.16 o 
   5   4   3      277.91      299.41      9.00 o 
   6   4   3     4552.99     4699.60     63.99 o 
   7   4   3      921.86      970.81     22.48 o 
   8   4   3      463.52      448.93     13.61 o 
   9   4   3      361.95      364.50     13.28 o 
  10   4   3     1228.38     1222.24     41.58 o 
  11   4   3      342.34      322.24     13.78 o 
  12   4   3     1433.08     1465.03     30.01 o 
  13   4   3        6.02        8.16      6.80 o 
  14   4   3      328.89      329.86     17.70 o 
 -14   5   3      529.03      586.51     21.92 o 
 -13   5   3        1.49        3.09      7.51 o 
 -12   5   3      533.42      572.01     20.07 o 
 -11   5   3        9.46        8.95      7.40 o 
 -10   5   3     1604.61     1644.18     34.09 o 
  -9   5   3        1.16        1.65      5.14 o 
  -8   5   3     4694.00     4688.58     69.88 o 
  -7   5   3      742.76      721.48     19.36 o 
  -6   5   3      503.18      475.72     15.08 o 
  -5   5   3       12.83       27.71      4.89 o 
  -4   5   3     2652.07     2582.73     34.09 o 
  -3   5   3        0.47        4.13      3.63 o 
  -2   5   3     5290.64     5347.15     61.50 o 
  -1   5   3        7.66        3.40      3.35 o 
   0   5   3     3473.69     3444.17     42.59 o 
   1   5   3        0.11        2.12      3.56 o 
   2   5   3     2280.75     2136.50     32.49 o 
   3   5   3      305.77      312.47     10.96 o 
   4   5   3      600.44      629.92     15.20 o 
   5   5   3      744.69      744.39     22.12 o 
   6   5   3      813.18      770.39     20.39 o 
   7   5   3        5.60        7.63      5.41 o 
   8   5   3      866.35      881.52     23.32 o 
   9   5   3      231.98      208.45     13.05 o 
  10   5   3       57.95       61.51      8.81 o 
  11   5   3       48.47       62.18      9.31 o 
  12   5   3      746.38      765.75     26.23 o 
  13   5   3       86.12       74.18     11.05 o 
 -13   6   3        9.29        0.00      8.23 o 
 -12   6   3      534.03      591.63     30.63 o 
 -11   6   3       40.57       41.35     10.23 o 
 -10   6   3      697.71      675.12     26.91 o 
  -9   6   3      159.57      153.82     15.48 o 
  -8   6   3      630.25      681.36     22.66 o 
  -7   6   3       56.38       59.35      9.16 o 
  -6   6   3     1747.15     1737.79     38.37 o 
  -5   6   3      382.94      388.35     16.89 o 
  -4   6   3      459.02      472.66     15.60 o 
  -3   6   3       36.31       27.51      4.91 o 
  -2   6   3     2275.47     2219.22     60.24 o 
  -1   6   3      938.44      855.77     17.45 o 
   0   6   3     8199.86     8026.40     96.06 o 
   1   6   3       16.32       10.53      5.22 o 
   2   6   3      259.53      247.51     10.76 o 
   3   6   3       10.38        5.24      5.00 o 
   4   6   3      648.23      617.69     18.55 o 
   5   6   3       95.99       88.26     11.71 o 
   6   6   3     2980.67     3122.51     52.64 o 
   7   6   3       59.66       77.01      9.08 o 
   8   6   3      563.88      532.58     19.29 o 
   9   6   3       50.94       59.49      9.62 o 
  10   6   3      302.09      271.74     16.41 o 
  11   6   3        6.23        6.58      8.13 o 
 -10   7   3      295.02      305.81     19.70 o 
  -9   7   3      112.81      103.26     12.55 o 
  -8   7   3      789.40      848.95     28.84 o 
  -7   7   3       71.48       43.48      9.33 o 
  -6   7   3      194.93      193.20     14.83 o 
  -5   7   3      318.69      302.79     17.54 o 
  -4   7   3      817.60      825.92     25.93 o 
  -3   7   3      478.02      452.31     19.45 o 
  -2   7   3     1007.38      995.33     23.82 o 
  -1   7   3       20.42       18.44      5.70 o 
   0   7   3     1303.11     1273.34     31.21 o 
   1   7   3      304.01      281.90     14.04 o 
   2   7   3      471.56      488.81     20.84 o 
   3   7   3      284.71      314.19     20.39 o 
   4   7   3      642.02      726.55     25.24 o 
   5   7   3        0.61        1.33      6.71 o 
   6   7   3      131.03      131.53     13.62 o 
   7   7   3      354.32      336.98     19.93 o 
   8   7   3        3.51        2.49      8.57 o 
  -6   8   3      447.70      499.61     23.55 o 
  -5   8   3      485.21      430.86     21.66 o 
  -4   8   3       42.54       38.12      9.50 o 
  -3   8   3       15.12       12.29      7.82 o 
  -2   8   3       69.46       59.59     12.17 o 
  -1   8   3      103.00       94.02     13.67 o 
   0   8   3      772.04      827.23     24.27 o 
   1   8   3       33.71       57.23     10.40 o 
   2   8   3      123.11       86.82     11.76 o 
   3   8   3      293.20      259.48     17.78 o 
   4   8   3       91.75      128.34     14.38 o 
   5   8   3      137.35      142.95     15.37 o 
 -18   0   4      236.82      254.09     27.26 o 
 -16   0   4     3980.13     3870.71    103.51 o 
 -14   0   4     1316.49     1404.98     54.17 o 
 -12   0   4     8881.21     8825.87    149.69 o 
 -10   0   4     2357.54     2263.52     42.00 o 
  -8   0   4    12822.01    12874.80    174.61 o 
  -6   0   4    19375.64    18374.98    342.04 o 
  -4   0   4    12755.29    12097.05    161.34 o 
  -2   0   4    28636.33    27767.49    362.56 o 
   0   0   4    14887.05    15002.02    197.20 o 
   2   0   4     1548.79     1661.05     26.48 o 
   4   0   4    12107.69    12033.26    161.61 o 
   6   0   4    11376.79    12104.13    164.60 o 
   8   0   4     2728.48     2878.40     47.32 o 
  10   0   4     1365.87     1458.74    119.39 o 
  12   0   4     1249.14     1286.39     47.04 o 
  14   0   4      735.63      829.60     50.86 o 
 -18   1   4      354.24      372.14     23.64 o 
 -17   1   4       99.35      115.85     13.79 o 
 -16   1   4     1456.52     1486.78     38.93 o 
 -15   1   4      203.97      218.54     15.62 o 
 -14   1   4     5312.50     5146.91     76.81 o 
 -13   1   4      174.77      204.77     15.83 o 
 -12   1   4      326.92      340.28     13.44 o 
 -11   1   4      440.66      460.86     11.77 o 
 -10   1   4     5650.87     5292.33     60.48 o 
  -9   1   4     1344.64     1535.84     20.05 o 
  -8   1   4    10768.99     9721.94     94.72 o 
  -7   1   4      389.86      475.99      8.69 o 
  -6   1   4     4970.89     5255.72     52.85 o 
  -5   1   4     1410.27     1534.79     18.07 o 
  -4   1   4     8992.69     8823.66     84.30 o 
  -3   1   4     4482.70     4935.95     51.44 o 
  -2   1   4    15712.35    15443.21    143.87 o 
  -1   1   4      505.33      489.34      7.15 o 
   0   1   4    18985.62    18990.57    194.74 o 
   1   1   4     1714.61     1765.24     21.21 o 
   2   1   4    18679.11    18798.32    277.30 o 
   3   1   4      832.51     1118.78     15.99 o 
   4   1   4    13319.30    13859.66    131.13 o 
   5   1   4      308.63      429.64      8.22 o 
   6   1   4    11234.06    11123.11    107.63 o 
   7   1   4     1276.02     1272.14     17.54 o 
   8   1   4     4981.27     5173.23     59.22 o 
   9   1   4      859.74      835.57     17.74 o 
  10   1   4      327.23      374.25     13.66 o 
  11   1   4        1.03        0.00      4.71 o 
  12   1   4     2366.71     2265.27     47.75 o 
  13   1   4       71.63       80.75     10.71 o 
  14   1   4     1518.78     1489.18     39.07 o 
  15   1   4      102.12      107.52     13.16 o 
 -17   2   4      319.68      344.94     20.67 o 
 -16   2   4     2264.96     2278.88     65.33 o 
 -15   2   4       42.56       39.05      8.24 o 
 -14   2   4     2117.85     1997.06     38.94 o 
 -13   2   4      617.26      615.34     16.83 o 
 -12   2   4     3399.59     3252.29     46.93 o 
 -11   2   4     3936.30     4055.71     54.81 o 
 -10   2   4     4481.89     4315.89     56.47 o 
  -9   2   4      286.14      293.57     11.67 o 
  -8   2   4     5337.65     5169.33     58.34 o 
  -7   2   4      444.04      531.67      9.14 o 
  -6   2   4     8845.92     8995.09     87.36 o 
  -5   2   4     8434.97     9232.69     88.96 o 
  -4   2   4      213.91      161.65      4.53 o 
  -3   2   4     5517.82     5457.86     53.79 o 
  -2   2   4     7617.42     7749.70     80.44 o 
  -1   2   4     2824.68     2941.48     33.28 o 
   0   2   4    21338.59    20672.56    192.50 o 
   1   2   4     1516.11     1352.78     16.10 o 
   2   2   4     1084.60     1204.07     15.02 o 
   3   2   4     2227.22     2227.60     24.92 o 
   4   2   4     8122.54     7965.10     84.16 o 
   5   2   4     4120.75     3893.23     44.97 o 
   6   2   4     4516.74     4453.59     51.25 o 
   7   2   4      656.09      599.38     12.50 o 
   8   2   4     1654.18     1657.83     30.35 o 
   9   2   4     2268.84     2226.75     38.42 o 
  10   2   4      750.14      753.94     18.09 o 
  11   2   4     1330.72     1280.64     27.51 o 
  12   2   4      593.41      615.46     20.55 o 
  13   2   4      184.78      203.45     15.50 o 
  14   2   4     1519.43     1506.66     39.52 o 
  15   2   4      315.89      279.51     19.56 o 
 -17   3   4      398.74      404.80     25.39 o 
 -16   3   4     1094.99     1092.18     51.63 o 
 -15   3   4      643.63      653.79     37.06 o 
 -14   3   4      809.58      776.42     23.26 o 
 -13   3   4      838.15      886.47     22.82 o 
 -12   3   4       45.77       49.04      6.46 o 
 -11   3   4     3470.97     3510.97     49.80 o 
 -10   3   4     1074.07     1040.78     21.00 o 
  -9   3   4     3276.78     3595.35     48.65 o 
  -8   3   4     5255.30     5176.19     59.21 o 
  -7   3   4     4123.65     4340.16     50.17 o 
  -6   3   4     1050.73     1008.35     14.56 o 
  -5   3   4     2747.15     2577.70     28.97 o 
  -4   3   4     2550.10     2451.17     27.50 o 
  -3   3   4    11583.73    12347.27    124.92 o 
  -2   3   4     2420.37     2374.41     29.08 o 
  -1   3   4      925.07      960.55     14.72 o 
   0   3   4      156.01      137.80      5.27 o 
   1   3   4    10379.42    10282.99     98.88 o 
   2   3   4     2957.49     2741.75     30.23 o 
   3   3   4     2761.83     2441.26     27.68 o 
   4   3   4      539.54      457.08      9.95 o 
   5   3   4      688.15      735.83     13.58 o 
   6   3   4     4889.99     4900.87     56.39 o 
   7   3   4     3407.10     3339.05     46.02 o 
   8   3   4      662.68      626.30     15.69 o 
   9   3   4     1008.53      967.77     20.78 o 
  10   3   4      582.55      569.26     16.14 o 
  11   3   4      283.35      248.90     13.39 o 
  12   3   4      484.51      484.11     18.66 o 
  13   3   4      783.53      744.59     21.46 o 
  14   3   4      601.22      614.36     24.94 o 
 -16   4   4      382.37      409.40     19.76 o 
 -15   4   4      314.70      320.69     15.68 o 
 -14   4   4      415.92      356.71     22.21 o 
 -13   4   4      852.77      871.85     21.86 o 
 -12   4   4      523.37      515.94     17.11 o 
 -11   4   4     2800.93     2800.04     42.96 o 
 -10   4   4      984.27     1008.80     21.29 o 
  -9   4   4      219.89      220.26     11.82 o 
  -8   4   4      909.37      907.26     18.80 o 
  -7   4   4     3529.54     3441.99     46.46 o 
  -6   4   4     1182.67     1241.85     30.31 o 
  -5   4   4    12313.92    12305.40    128.41 o 
  -4   4   4       12.51       11.58      2.70 o 
  -3   4   4     3738.95     3653.09     39.64 o 
  -2   4   4      523.00      489.97     10.81 o 
  -1   4   4      529.94      453.09     15.88 o 
   0   4   4     1047.39      969.06     16.17 o 
   1   4   4      498.32      455.89     10.23 o 
   2   4   4      293.20      317.73      8.61 o 
   3   4   4     3176.59     3098.72     41.90 o 
   4   4   4      472.35      448.64     10.65 o 
   5   4   4     6205.74     6141.36     75.46 o 
   6   4   4      931.42      896.90     18.71 o 
   7   4   4     1093.00     1118.86     25.03 o 
   8   4   4     1082.24     1070.33     31.96 o 
   9   4   4     1409.72     1399.51     26.95 o 
  10   4   4       13.15        5.72      7.66 o 
  11   4   4     1918.78     1917.60     39.02 o 
  12   4   4      247.55      237.46     14.83 o 
  13   4   4       25.30       15.77     10.56 o 
 -14   5   4        2.70       17.47      7.92 o 
 -13   5   4      365.85      359.09     17.53 o 
 -12   5   4       29.72       13.15      7.08 o 
 -11   5   4     2463.14     2471.53     55.87 o 
 -10   5   4       27.65       17.72      6.50 o 
  -9   5   4     1807.42     1763.11     45.56 o 
  -8   5   4       22.58       27.67      6.23 o 
  -7   5   4     2197.86     2127.27     37.95 o 
  -6   5   4     1134.23     1197.96     25.55 o 
  -5   5   4     4584.04     4451.85     58.47 o 
  -4   5   4        0.32        7.71      3.87 o 
  -3   5   4     5179.84     5146.90     70.40 o 
  -2   5   4       78.07       96.82      6.13 o 
  -1   5   4      156.00      149.13      7.20 o 
   0   5   4      102.56      108.92      6.56 o 
   1   5   4     6224.34     6096.57     75.26 o 
   2   5   4       29.41       39.51      5.59 o 
   3   5   4     6006.95     5972.09     74.62 o 
   4   5   4      302.70      316.79     13.02 o 
   5   5   4     1071.89      957.34     22.77 o 
   6   5   4      214.70      222.93     12.22 o 
   7   5   4     1044.93     1007.45     24.95 o 
   8   5   4      109.82      122.08     10.75 o 
   9   5   4      701.52      723.12     22.08 o 
  10   5   4       26.10       26.32      7.86 o 
  11   5   4      765.36      727.94     31.82 o 
  12   5   4       15.10       11.43      7.78 o 
 -13   6   4      138.19      179.34     14.50 o 
 -12   6   4       18.96       16.64      8.84 o 
 -11   6   4      542.25      533.69     19.85 o 
 -10   6   4        1.95        0.00      5.75 o 
  -9   6   4        7.60       10.70      6.03 o 
  -8   6   4        3.04        4.20      5.56 o 
  -7   6   4     1621.32     1581.26     32.82 o 
  -6   6   4       13.49        1.83      5.44 o 
  -5   6   4     2847.90     2835.22     47.47 o 
  -4   6   4       40.98       35.78      5.73 o 
  -3   6   4      691.11      661.53     15.09 o 
  -2   6   4      143.75      128.57      8.44 o 
  -1   6   4      218.13      242.67      9.77 o 
   0   6   4     1455.66     1438.25     24.00 o 
   1   6   4      983.67     1082.92     22.03 o 
   2   6   4       46.37       44.29      6.08 o 
   3   6   4     2031.64     1964.81     36.59 o 
   4   6   4      247.79      216.53     12.46 o 
   5   6   4     1642.36     1650.61     33.75 o 
   6   6   4       92.66      114.19     10.55 o 
   7   6   4     1342.32     1391.92     31.59 o 
   8   6   4        6.68        0.00      6.20 o 
   9   6   4      210.09      223.83     14.75 o 
  10   6   4       68.73       55.38      9.79 o 
 -10   7   4      114.95      143.27     14.99 o 
  -9   7   4      430.45      500.40     22.85 o 
  -8   7   4      136.69      159.03     14.31 o 
  -7   7   4      299.94      347.30     19.01 o 
  -6   7   4      419.91      373.93     19.08 o 
  -5   7   4     1354.62     1304.66     34.31 o 
  -4   7   4      313.00      287.77     16.45 o 
  -3   7   4      753.07      814.07     25.26 o 
  -2   7   4       28.40       29.04      7.09 o 
  -1   7   4       64.71       43.38      8.37 o 
   0   7   4       46.35       46.73      7.83 o 
   1   7   4     1475.59     1406.73     30.79 o 
   2   7   4      171.01      186.28     14.15 o 
   3   7   4     1201.77     1254.71     33.69 o 
   4   7   4        9.22       20.74      8.15 o 
   5   7   4      329.73      292.71     18.03 o 
   6   7   4      236.32      234.27     17.34 o 
   7   7   4      137.20      145.73     14.99 o 
   8   7   4      241.10      202.75     45.54 o 
  -6   8   4       68.43       72.36     11.30 o 
  -5   8   4      425.31      536.92     29.68 o 
  -4   8   4       10.89        9.57      7.65 o 
  -3   8   4      125.57      112.37     14.98 o 
  -2   8   4      459.31      409.47     49.86 o 
  -1   8   4       65.95       95.34     16.41 o 
   0   8   4      697.26      610.60     23.44 o 
   1   8   4      336.62      345.47     19.28 o 
   2   8   4       17.10        0.31      7.53 o 
   3   8   4       99.68       98.23     13.06 o 
   4   8   4      105.75      110.44     16.18 o 
 -17   0   5     1139.25     1194.51     50.09 o 
 -15   0   5      137.06      144.21     18.57 o 
 -13   0   5     6771.06     6795.65    120.70 o 
 -11   0   5     8731.10     8490.71    143.18 o 
  -9   0   5     3043.12     2995.42     48.17 o 
  -7   0   5    13413.24    13125.83    177.30 o 
  -5   0   5    16138.19    16469.31    218.51 o 
  -3   0   5    14441.60    13789.44    210.79 o 
  -1   0   5    10260.61    10332.45    137.79 o 
   1   0   5    23552.56    21709.69    284.88 o 
   3   0   5    16883.71    17366.45    230.39 o 
   5   0   5     4186.64     4223.48     71.98 o 
   7   0   5      452.90      380.14     12.47 o 
   9   0   5     7780.88     8009.23    150.36 o 
  11   0   5     2083.60     2010.90    188.41 o 
  13   0   5        0.22        5.72     19.17 o 
  15   0   5     1500.36     1555.10     59.23 o 
 -18   1   5       85.97       86.54     14.81 o 
 -17   1   5     1507.86     1558.16     41.10 o 
 -16   1   5      111.83      140.06     14.35 o 
 -15   1   5     3110.84     3019.68     52.18 o 
 -14   1   5      174.96      194.23     12.12 o 
 -13   1   5     1388.80     1402.74     29.59 o 
 -12   1   5      181.67      189.46      8.34 o 
 -11   1   5    10081.31     9743.11    105.36 o 
 -10   1   5      667.50      696.50     14.11 o 
  -9   1   5     7452.55     7610.48     76.43 o 
  -8   1   5     1192.08     1135.99     15.95 o 
  -7   1   5     3994.25     4377.85     45.67 o 
  -6   1   5     2488.87     2854.60     31.14 o 
  -5   1   5     5955.99     5252.86     52.50 o 
  -4   1   5     1336.38     1560.79     18.27 o 
  -3   1   5    28243.69    26831.12    248.21 o 
  -2   1   5        7.18       11.15      2.60 o 
  -1   1   5      567.29      558.10     13.22 o 
   0   1   5     3244.71     3235.44     33.10 o 
   1   1   5    17721.48    17826.34    227.61 o 
   2   1   5     3438.74     3714.37     38.27 o 
   3   1   5     5239.58     4813.41     48.75 o 
   4   1   5     2995.12     3290.65     35.33 o 
   5   1   5     6158.79     6891.43     68.86 o 
   6   1   5      747.58      649.52     11.29 o 
   7   1   5     8261.57     8288.55     89.48 o 
   8   1   5        1.34        3.24      3.41 o 
   9   1   5     1103.44     1048.42     23.07 o 
  10   1   5        3.79        1.56      4.39 o 
  11   1   5      977.49     1027.40     24.54 o 
  12   1   5      666.26      646.36     24.91 o 
  13   1   5     1130.81     1172.55     33.09 o 
  14   1   5       67.22       69.78     11.01 o 
  15   1   5      774.86      741.15     41.77 o 
 -17   2   5      304.83      271.17     34.10 o 
 -16   2   5      514.42      516.69     22.35 o 
 -15   2   5      759.00      728.18     22.20 o 
 -14   2   5      263.51      261.83     13.86 o 
 -13   2   5     4358.05     4218.89     58.28 o 
 -12   2   5      425.48      449.00     13.87 o 
 -11   2   5     3592.59     3425.90     47.88 o 
 -10   2   5      951.48      969.44     17.43 o 
  -9   2   5     2132.75     2225.93     29.93 o 
  -8   2   5     1091.89     1171.53     18.40 o 
  -7   2   5     6603.38     6596.91     66.20 o 
  -6   2   5    10600.52    11099.99    106.81 o 
  -5   2   5    21267.18    21122.01    197.48 o 
  -4   2   5        0.32       15.05      2.48 o 
  -3   2   5     7458.93     7416.15     76.36 o 
  -2   2   5     3500.87     3698.11     41.12 o 
  -1   2   5     8088.65     7833.06     81.71 o 
   0   2   5     2660.26     2859.00     30.24 o 
   1   2   5     4730.29     4575.80     46.29 o 
   2   2   5       41.38       23.50      4.01 o 
   3   2   5     4590.97     4476.57     46.19 o 
   4   2   5     7187.14     6935.19     69.17 o 
   5   2   5     6094.90     5915.65     65.42 o 
   6   2   5     1330.04     1349.65     20.66 o 
   7   2   5      311.89      300.08      9.30 o 
   8   2   5        8.67        4.10      4.20 o 
   9   2   5     3783.49     3787.61     52.28 o 
  10   2   5      509.22      515.05     15.07 o 
  11   2   5      524.91      543.62     16.15 o 
  12   2   5       95.13      114.05     14.19 o 
  13   2   5       62.82       58.29     10.23 o 
  14   2   5      584.69      553.97     24.13 o 
 -17   3   5      145.11      135.06     13.13 o 
 -16   3   5      845.69      909.71     32.89 o 
 -15   3   5      332.99      349.86     17.30 o 
 -14   3   5      927.40      929.04     25.80 o 
 -13   3   5      297.02      258.53     12.28 o 
 -12   3   5       22.80       23.39      5.47 o 
 -11   3   5     8163.30     7871.96     96.51 o 
 -10   3   5     4207.00     4290.03     57.14 o 
  -9   3   5      188.37      188.35     12.25 o 
  -8   3   5     4547.35     4458.83     52.18 o 
  -7   3   5     1822.48     1704.12     23.87 o 
  -6   3   5     8769.35     9472.76     92.78 o 
  -5   3   5     3013.67     2779.50     31.05 o 
  -4   3   5     7398.27     7577.83     74.73 o 
  -3   3   5     6948.73     6809.41     75.97 o 
  -2   3   5     2970.19     3002.06     35.63 o 
  -1   3   5      217.33      220.99      9.09 o 
   0   3   5     8476.23     8423.35     88.89 o 
   1   3   5     3649.52     3607.73     38.27 o 
   2   3   5     6349.18     6515.75     65.25 o 
   3   3   5     4178.54     4063.45     43.10 o 
   4   3   5     2406.66     2626.94     33.07 o 
   5   3   5       18.51        9.35      3.35 o 
   6   3   5     4230.04     4052.81     53.27 o 
   7   3   5      979.63      942.22     19.43 o 
   8   3   5     1721.69     1707.51     29.22 o 
   9   3   5       17.70       33.02      6.20 o 
  10   3   5       14.71       14.50      5.39 o 
  11   3   5      934.06      939.22     22.03 o 
  12   3   5     1277.58     1309.22     27.69 o 
  13   3   5      164.35      170.56     13.19 o 
  14   3   5       53.25       54.97     11.06 o 
 -16   4   5      554.77      570.99     23.24 o 
 -15   4   5      196.51      203.07     13.07 o 
 -14   4   5      575.62      566.42     18.14 o 
 -13   4   5      358.35      382.49     15.07 o 
 -12   4   5      630.41      631.97     17.61 o 
 -11   4   5      189.51      193.29     17.55 o 
 -10   4   5     1662.17     1668.16     29.17 o 
  -9   4   5       32.65       46.51      5.67 o 
  -8   4   5     3524.65     3417.84     47.01 o 
  -7   4   5      921.89      928.18     16.63 o 
  -6   4   5     3795.36     3864.41     51.01 o 
  -5   4   5     2757.08     2819.93     35.62 o 
  -4   4   5      512.25      523.77     11.41 o 
  -3   4   5      516.57      524.24     11.44 o 
  -2   4   5     5878.56     5810.66     64.94 o 
  -1   4   5     2584.98     2579.15     33.03 o 
   0   4   5     2313.23     2293.90     30.00 o 
   1   4   5      983.36     1015.02     16.88 o 
   2   4   5      506.38      458.41     10.57 o 
   3   4   5      128.78       97.84      9.47 o 
   4   4   5     2965.13     2852.88     40.26 o 
   5   4   5      735.46      727.82     18.85 o 
   6   4   5     3667.07     3570.71     55.40 o 
   7   4   5      607.96      618.45     18.14 o 
   8   4   5      149.69      145.05     10.71 o 
   9   4   5      248.09      248.85     13.51 o 
  10   4   5     1055.01     1115.50     38.68 o 
  11   4   5        5.02        0.00      6.74 o 
  12   4   5      129.82      158.08     13.05 o 
  13   4   5        4.04        4.20      7.58 o 
 -15   5   5       26.76       19.42      8.17 o 
 -14   5   5     1516.95     1540.24     41.35 o 
 -13   5   5       30.23       36.58      8.22 o 
 -12   5   5       67.93       54.95      8.81 o 
 -11   5   5      525.28      557.98     19.18 o 
 -10   5   5     3086.33     3006.53     51.42 o 
  -9   5   5        5.94        8.78      5.59 o 
  -8   5   5     1922.76     1956.45     36.59 o 
  -7   5   5        1.44        5.79      4.73 o 
  -6   5   5     1070.48     1099.23     24.69 o 
  -5   5   5      587.50      630.57     15.52 o 
  -4   5   5     4401.23     4427.28     53.14 o 
  -3   5   5        8.03        8.05      3.84 o 
  -2   5   5     1890.50     1935.34     27.96 o 
  -1   5   5      162.15      171.07      7.76 o 
   0   5   5     6246.15     6209.35     70.60 o 
   1   5   5       93.88      105.88      6.72 o 
   2   5   5     2672.47     2747.74     39.98 o 
   3   5   5       77.77       96.40      7.25 o 
   4   5   5     1093.08     1157.56     26.99 o 
   5   5   5       22.71       23.85      5.91 o 
   6   5   5     5244.91     5040.25     74.77 o 
   7   5   5      181.32      164.44     11.65 o 
   8   5   5     2406.30     2419.36     44.77 o 
   9   5   5       22.22       38.51      8.14 o 
  10   5   5       45.56       50.17      8.86 o 
  11   5   5       22.55       25.16      8.03 o 
  12   5   5      514.67      519.93     24.90 o 
 -13   6   5      250.12      229.61     15.91 o 
 -12   6   5      388.52      358.85     18.14 o 
 -11   6   5      150.13      146.40     12.61 o 
 -10   6   5      594.94      601.19     20.55 o 
  -9   6   5        9.91       16.17      6.48 o 
  -8   6   5     1454.54     1407.89     37.29 o 
  -7   6   5        8.63       17.37      6.39 o 
  -6   6   5     1130.48     1134.67     26.49 o 
  -5   6   5        3.41        0.00      4.95 o 
  -4   6   5      587.43      638.63     15.09 o 
  -3   6   5      128.00      123.97      9.12 o 
  -2   6   5     2226.49     2303.14     33.34 o 
  -1   6   5      107.26      124.81      9.87 o 
   0   6   5       48.14       26.26      5.57 o 
   1   6   5       45.84       36.49      5.81 o 
   2   6   5      311.15      296.72     11.94 o 
   3   6   5      118.87       90.60      8.96 o 
   4   6   5     1062.84     1064.90     25.77 o 
   5   6   5       75.90       76.43      8.85 o 
   6   6   5     1713.66     1757.10     36.37 o 
   7   6   5      185.74      189.85     17.98 o 
   8   6   5      289.84      268.87     15.54 o 
   9   6   5      138.84      118.12     12.03 o 
  10   6   5      199.17      211.51     15.39 o 
 -10   7   5      431.93      435.66     27.25 o 
  -9   7   5      171.53      167.82     21.87 o 
  -8   7   5      490.31      508.45     26.74 o 
  -7   7   5       38.38       41.58     11.05 o 
  -6   7   5       11.74       12.73      8.59 o 
  -5   7   5      203.17      171.18     16.42 o 
  -4   7   5      658.57      707.89     23.87 o 
  -3   7   5      314.16      284.26     14.02 o 
  -2   7   5      435.44      515.41     15.89 o 
  -1   7   5       13.54        8.63      6.00 o 
   0   7   5      990.96      980.52     25.01 o 
   1   7   5      313.28      312.08     14.94 o 
   2   7   5      578.22      611.79     24.59 o 
   3   7   5       15.49       17.38     10.46 o 
   4   7   5      374.70      477.64     21.37 o 
   5   7   5        8.99        4.00      7.84 o 
   6   7   5     2181.89     2073.79     48.61 o 
   7   7   5      166.02      158.89     16.21 o 
  -6   8   5       45.63       85.46     12.28 o 
  -5   8   5       13.88       14.08      8.71 o 
  -4   8   5       33.22       36.36      9.31 o 
  -3   8   5      100.42      103.04     14.38 o 
  -2   8   5      130.51      145.82     19.94 o 
  -1   8   5      619.20      602.91     21.01 o 
   0   8   5       67.80       32.58      9.77 o 
   1   8   5      376.22      382.98     20.21 o 
   2   8   5       93.07       61.55     10.96 o 
   3   8   5      163.50      187.32     16.33 o 
 -18   0   6      702.78      762.15     40.53 o 
 -16   0   6     1868.41     1809.59    105.95 o 
 -14   0   6     1764.96     1873.09     63.30 o 
 -12   0   6     3090.69     3233.16     64.77 o 
 -10   0   6      665.09      682.55     17.60 o 
  -8   0   6     6890.94     7110.22    101.10 o 
  -6   0   6    32600.27    33847.23    830.96 o 
  -4   0   6     3457.15     3492.32     81.20 o 
  -2   0   6    39854.66    36887.21   1030.01 o 
   0   0   6     4367.81     4387.98     61.83 o 
   2   0   6     1892.97     2150.76     34.15 o 
   4   0   6    17022.12    16053.88    215.03 o 
   6   0   6     6959.21     6695.52     96.48 o 
   8   0   6     1589.24     1683.99     32.61 o 
  10   0   6     2985.18     2830.43     75.71 o 
  12   0   6      574.22      545.25     30.49 o 
  14   0   6     1533.28     1448.62     55.52 o 
 -18   1   6      518.36      606.94     29.65 o 
 -17   1   6       87.66       95.51     12.94 o 
 -16   1   6     3985.64     4200.17     76.98 o 
 -15   1   6      247.03      233.77     26.24 o 
 -14   1   6      982.27      998.72     24.89 o 
 -13   1   6     1001.75      966.47     23.61 o 
 -12   1   6     2948.61     2952.54     39.14 o 
 -11   1   6      443.86      430.79     11.56 o 
 -10   1   6    17241.69    17253.40    180.76 o 
  -9   1   6     1315.72     1269.68     17.97 o 
  -8   1   6     3605.69     3857.47     41.69 o 
  -7   1   6      330.00      392.09      8.30 o 
  -6   1   6     1410.26     1497.96     18.73 o 
  -5   1   6      561.73      544.79     10.46 o 
  -4   1   6    26999.51    26440.48    245.29 o 
  -3   1   6     6194.06     6431.75     62.69 o 
  -2   1   6    12746.56    12940.89    129.82 o 
  -1   1   6      838.09      971.56     12.43 o 
   0   1   6    28542.86    27286.11    281.83 o 
   1   1   6     1185.60     1370.25     16.74 o 
   2   1   6     5812.16     5736.82     57.21 o 
   3   1   6      363.22      460.85      8.62 o 
   4   1   6     2116.55     1904.91     23.03 o 
   5   1   6      106.85      119.87      5.10 o 
   6   1   6    11258.85    10690.20    104.80 o 
   7   1   6     3625.71     3778.69     45.82 o 
   8   1   6      507.51      475.07     12.04 o 
   9   1   6       86.02       86.84      7.17 o 
  10   1   6       69.23       57.68      7.57 o 
  11   1   6      201.30      200.31     18.01 o 
  12   1   6     2359.64     2363.65     50.29 o 
  13   1   6        0.64        0.68      6.76 o 
  14   1   6      293.66      252.34     17.77 o 
 -17   2   6      126.36      134.28     14.21 o 
 -16   2   6      435.40      430.39     19.70 o 
 -15   2   6       52.15       37.83      7.81 o 
 -14   2   6      895.38      863.28     23.26 o 
 -13   2   6     2074.53     1983.16     37.37 o 
 -12   2   6      760.74      752.30     17.95 o 
 -11   2   6      879.12      846.08     16.74 o 
 -10   2   6     1365.15     1365.96     21.90 o 
  -9   2   6     1620.73     1719.21     25.10 o 
  -8   2   6     9712.44     9724.67     95.56 o 
  -7   2   6     2085.95     1868.09     22.93 o 
  -6   2   6     6460.61     6745.35     67.29 o 
  -5   2   6     1577.52     1528.99     18.83 o 
  -4   2   6     2942.31     3108.76     33.15 o 
  -3   2   6     1498.71     1512.79     18.06 o 
  -2   2   6    16842.96    16122.80    151.73 o 
  -1   2   6     3201.45     3402.11     37.98 o 
   0   2   6     3128.87     3187.01     33.76 o 
   1   2   6       16.74       43.06      3.05 o 
   2   2   6     1320.80     1394.12     17.82 o 
   3   2   6     1580.72     1679.95     20.92 o 
   4   2   6     5158.58     4923.88     51.38 o 
   5   2   6      589.68      662.11     13.12 o 
   6   2   6     3427.70     3252.12     40.50 o 
   7   2   6      327.37      340.44     10.15 o 
   8   2   6      240.47      277.58     11.45 o 
   9   2   6     2359.97     2349.96     36.87 o 
  10   2   6     1953.68     2005.74     44.79 o 
  11   2   6        2.26        3.79      5.21 o 
  12   2   6      526.69      572.61     22.32 o 
  13   2   6       58.79       44.04      9.92 o 
  14   2   6      982.14     1043.95     33.41 o 
 -17   3   6      343.35      312.15     17.61 o 
 -16   3   6     1451.07     1383.51     33.29 o 
 -15   3   6     1778.47     1775.56     48.77 o 
 -14   3   6      231.89      205.18     11.63 o 
 -13   3   6     2908.61     2840.53     44.18 o 
 -12   3   6       71.96       72.54      7.40 o 
 -11   3   6     2515.82     2478.63     51.34 o 
 -10   3   6     5938.43     5736.68     72.50 o 
  -9   3   6     2588.70     2437.03     32.86 o 
  -8   3   6     1181.16     1168.76     19.05 o 
  -7   3   6        0.32        2.26      2.62 o 
  -6   3   6     1755.96     1763.07     22.07 o 
  -5   3   6     7346.34     7181.94     71.72 o 
  -4   3   6     4374.07     4171.49     43.83 o 
  -3   3   6     4470.86     4548.08     51.38 o 
  -2   3   6     6231.23     6321.72     68.65 o 
  -1   3   6     1031.59     1130.45     17.08 o 
   0   3   6     7126.96     7304.42     78.52 o 
   1   3   6     4982.30     5183.47     53.15 o 
   2   3   6     3685.24     4035.97     45.81 o 
   3   3   6     4246.26     4435.65     50.17 o 
   4   3   6       76.63       87.70      5.81 o 
   5   3   6      793.47      775.80     15.97 o 
   6   3   6     3633.09     3584.57     48.77 o 
   7   3   6     7939.69     7978.30     96.66 o 
   8   3   6      719.37      771.12     18.22 o 
   9   3   6      439.71      441.93     22.73 o 
  10   3   6       35.87       26.49      6.28 o 
  11   3   6     1130.21     1173.45     25.50 o 
  12   3   6      421.24      447.62     16.70 o 
  13   3   6      429.26      424.80     25.88 o 
 -16   4   6       13.99        7.19      8.51 o 
 -15   4   6      111.20      115.35     19.57 o 
 -14   4   6        6.99       15.73      7.12 o 
 -13   4   6     3377.02     3329.78     56.78 o 
 -12   4   6       39.84       50.83      8.01 o 
 -11   4   6     1244.38     1241.26     28.12 o 
 -10   4   6      128.96      109.62      9.41 o 
  -9   4   6      279.23      275.53     12.71 o 
  -8   4   6     2324.05     2248.44     34.60 o 
  -7   4   6     4861.66     4583.64     59.49 o 
  -6   4   6      444.97      418.74     10.49 o 
  -5   4   6     2013.50     2008.01     27.69 o 
  -4   4   6     2325.27     2473.61     32.31 o 
  -3   4   6     4284.47     4322.21     50.61 o 
  -2   4   6     1361.58     1340.66     20.55 o 
  -1   4   6     3579.29     3644.31     47.56 o 
   0   4   6       88.08      101.70      5.79 o 
   1   4   6     1040.91      996.71     18.66 o 
   2   4   6       98.98      103.47      5.82 o 
   3   4   6     5396.72     5412.45     67.93 o 
   4   4   6      567.44      600.27     14.84 o 
   5   4   6     1320.37     1285.28     26.68 o 
   6   4   6      637.42      651.90     18.60 o 
   7   4   6       11.28       18.44      5.90 o 
   8   4   6       58.49       50.47      8.62 o 
   9   4   6     2119.93     2060.04     40.09 o 
  10   4   6       28.74       31.39      7.74 o 
  11   4   6       57.03       47.82      8.82 o 
  12   4   6      404.31      389.94     18.39 o 
 -15   5   6      874.86      896.90     30.42 o 
 -14   5   6      101.47       86.79     10.89 o 
 -13   5   6     1096.51     1134.92     29.59 o 
 -12   5   6       10.75        6.38      6.37 o 
 -11   5   6     1964.12     1918.30     38.55 o 
 -10   5   6      130.81      142.49     13.85 o 
  -9   5   6     1543.07     1493.40     43.39 o 
  -8   5   6       51.32       63.78      7.73 o 
  -7   5   6      211.74      217.85     11.55 o 
  -6   5   6       13.50       16.40      4.91 o 
  -5   5   6     6721.48     6602.85     75.10 o 
  -4   5   6       62.13       56.89      6.03 o 
  -3   5   6      892.84      882.20     18.47 o 
  -2   5   6       40.36       40.81      4.89 o 
  -1   5   6      137.13      164.67      7.79 o 
   0   5   6       26.26       36.59      4.84 o 
   1   5   6     4002.52     3931.59     52.94 o 
   2   5   6       16.96       18.62      4.94 o 
   3   5   6     1402.44     1434.67     25.92 o 
   4   5   6      319.50      335.58     13.88 o 
   5   5   6      538.27      477.77     18.30 o 
   6   5   6      303.64      293.34     14.27 o 
   7   5   6     3413.68     3394.19     56.40 o 
   8   5   6       32.99       31.63      7.72 o 
   9   5   6      718.52      719.70     28.31 o 
  10   5   6        6.68        0.00      7.60 o 
  11   5   6      909.33      884.93     26.82 o 
 -13   6   6     1287.09     1355.61     34.38 o 
 -12   6   6       61.42       65.41     10.06 o 
 -11   6   6      936.97      995.25     33.96 o 
 -10   6   6        2.21        0.00      5.47 o 
  -9   6   6       85.59       89.87     11.66 o 
  -8   6   6      168.68      146.49     11.42 o 
  -7   6   6     1684.63     1738.75     35.21 o 
  -6   6   6       59.00       63.27      8.38 o 
  -5   6   6      251.60      267.54     11.64 o 
  -4   6   6      185.37      197.03     10.24 o 
  -3   6   6     1318.62     1314.58     23.13 o 
  -2   6   6       30.53       40.30      5.78 o 
  -1   6   6     2154.65     2153.23     32.01 o 
   0   6   6      173.43      149.35      9.31 o 
   1   6   6      749.20      786.30     22.55 o 
   2   6   6       62.98       53.00      7.92 o 
   3   6   6     1655.97     1678.50     33.74 o 
   4   6   6      119.68      124.38     12.97 o 
   5   6   6      160.37      191.98     12.75 o 
   6   6   6       31.58       28.62      7.52 o 
   7   6   6       46.96       59.35      9.22 o 
   8   6   6       36.04       16.56      7.40 o 
   9   6   6     1215.26     1173.20     31.26 o 
 -10   7   6      169.56      175.07     22.99 o 
  -9   7   6      220.09      230.19     19.46 o 
  -8   7   6      259.39      245.27     17.46 o 
  -7   7   6      177.12      182.00     15.29 o 
  -6   7   6       35.60       17.25      9.27 o 
  -5   7   6     1173.48     1249.03     33.78 o 
  -4   7   6      321.59      321.64     17.77 o 
  -3   7   6      318.25      320.60     36.08 o 
  -2   7   6       16.55       16.95      5.99 o 
  -1   7   6       98.54      105.30      8.94 o 
   0   7   6      342.61      329.90     13.68 o 
   1   7   6     1309.65     1379.18     27.93 o 
   2   7   6      512.88      503.23     22.96 o 
   3   7   6      156.96      190.88     12.98 o 
   4   7   6       14.07        4.05      6.44 o 
   5   7   6       57.40       46.67      8.66 o 
   6   7   6       88.17       86.78     12.78 o 
   7   7   6      797.17      852.92     30.42 o 
  -6   8   6      142.75      117.59     24.14 o 
  -5   8   6      226.11      268.78     24.56 o 
  -4   8   6        6.47       12.57     12.30 o 
  -3   8   6      118.31      116.61     28.80 o 
  -2   8   6      174.35      231.24     32.73 o 
  -1   8   6       31.80       26.37     10.03 o 
   0   8   6        1.57        0.69     12.46 o 
   1   8   6       11.65       17.72     16.10 o 
   2   8   6       37.84       10.99      9.27 o 
 -17   0   7      274.85      283.12     25.97 o 
 -15   0   7        5.22       16.62     10.67 o 
 -13   0   7     1874.38     1801.05     43.42 o 
 -11   0   7      683.55      654.17     17.88 o 
  -9   0   7     1839.74     2010.92     49.12 o 
  -7   0   7    20937.24    20421.15    271.80 o 
  -5   0   7     2755.22     2786.39     43.21 o 
  -3   0   7     1272.53     1389.57     23.36 o 
  -1   0   7    25915.54    25967.11    375.67 o 
   1   0   7     3139.91     3432.49     80.03 o 
   3   0   7    12015.96    11804.45    160.36 o 
   5   0   7     1925.87     1859.10     33.09 o 
   7   0   7     4428.24     4518.38     69.93 o 
   9   0   7     4309.28     4227.45    128.11 o 
  11   0   7      134.17      129.91     17.17 o 
  13   0   7       13.49       19.98     11.34 o 
 -18   1   7        0.03        0.00      7.99 o 
 -17   1   7      637.25      681.72     25.64 o 
 -16   1   7      975.88      977.60     30.07 o 
 -15   1   7     1871.07     1916.67     40.26 o 
 -14   1   7      244.73      277.06     13.73 o 
 -13   1   7     2350.07     2261.45     37.19 o 
 -12   1   7       13.92       12.22      4.26 o 
 -11   1   7     9604.53     9655.33    104.71 o 
 -10   1   7      788.54      838.87     15.96 o 
  -9   1   7    10650.47    10231.04    110.23 o 
  -8   1   7      451.85      566.21     10.73 o 
  -7   1   7     1251.28     1645.13     20.89 o 
  -6   1   7      249.87      239.16      6.40 o 
  -5   1   7    32565.54    32611.02    302.28 o 
  -4   1   7      585.76      577.52      9.16 o 
  -3   1   7    14958.62    15145.35    162.69 o 
  -2   1   7        5.27        3.11      2.43 o 
  -1   1   7     2275.03     2340.85     25.59 o 
   0   1   7       74.42      101.63      3.83 o 
   1   1   7    34099.65    33122.70    306.35 o 
   2   1   7     1398.10     1333.42     17.55 o 
   3   1   7     4051.56     4605.05     47.98 o 
   4   1   7      554.83      709.20     11.95 o 
   5   1   7      663.37      600.25     11.27 o 
   6   1   7     1027.63     1105.32     18.54 o 
   7   1   7    10900.95    10718.12    114.49 o 
   8   1   7       74.58       67.05      5.84 o 
   9   1   7      857.73      877.30     24.94 o 
  10   1   7      147.30      145.47     10.44 o 
  11   1   7     2070.52     2112.90     49.80 o 
  12   1   7      736.89      750.72     34.06 o 
  13   1   7      213.49      207.87     30.34 o 
  14   1   7       20.34       26.40      9.16 o 
 -18   2   7      447.50      444.83     23.19 o 
 -17   2   7      192.29      191.68     15.41 o 
 -16   2   7      384.68      367.34     17.18 o 
 -15   2   7       35.84       33.21      9.28 o 
 -14   2   7     1739.27     1694.97     34.56 o 
 -13   2   7     1987.31     1899.15     36.89 o 
 -12   2   7     2161.06     2189.95     35.06 o 
 -11   2   7       25.05       16.91      4.30 o 
 -10   2   7      584.61      661.31     14.11 o 
  -9   2   7      262.75      243.43      8.42 o 
  -8   2   7     4223.52     4228.28     45.64 o 
  -7   2   7     9668.44     9225.30     90.79 o 
  -6   2   7     1645.27     1768.79     21.78 o 
  -5   2   7     5439.62     5564.20     56.35 o 
  -4   2   7     1835.38     1986.92     23.10 o 
  -3   2   7     3848.66     3945.97     40.99 o 
  -2   2   7     2728.86     2609.82     30.49 o 
  -1   2   7     5658.51     5735.06     57.42 o 
   0   2   7     5866.37     5855.16     58.82 o 
   1   2   7      704.08      845.52     12.68 o 
   2   2   7     1240.60     1428.37     18.65 o 
   3   2   7     8870.57     8887.62     87.79 o 
   4   2   7     4094.98     4139.07     44.85 o 
   5   2   7     2092.99     2086.77     28.68 o 
   6   2   7      124.83      132.50      7.02 o 
   7   2   7     1525.15     1527.20     28.88 o 
   8   2   7     1546.52     1603.32     27.99 o 
   9   2   7     2271.35     2315.02     36.91 o 
  10   2   7     1463.22     1409.43     27.92 o 
  11   2   7      104.72      117.06     10.31 o 
  12   2   7        6.24        3.72      7.03 o 
  13   2   7        7.12        5.66      7.65 o 
 -17   3   7       79.63       57.29     10.05 o 
 -16   3   7     2648.13     2666.75     50.21 o 
 -15   3   7     1701.73     1668.42     35.99 o 
 -14   3   7      530.03      515.88     16.74 o 
 -13   3   7      674.00      685.25     18.42 o 
 -12   3   7       39.59       46.72      6.47 o 
 -11   3   7     2887.43     2810.77     41.97 o 
 -10   3   7     6622.29     6595.56     75.13 o 
  -9   3   7     1063.21     1116.20     19.23 o 
  -8   3   7      786.47      944.36     16.63 o 
  -7   3   7      313.67      339.45      9.52 o 
  -6   3   7      286.64      247.33      6.95 o 
  -5   3   7    10366.08    10465.02    102.02 o 
  -4   3   7     4626.72     4461.21     46.78 o 
  -3   3   7      760.92      760.09     13.41 o 
  -2   3   7     1907.50     1933.39     27.98 o 
  -1   3   7        2.69        1.43      2.40 o 
   0   3   7     2153.50     1962.13     26.18 o 
   1   3   7     5573.42     5583.03     57.32 o 
   2   3   7     2268.92     2147.02     25.96 o 
   3   3   7      407.97      386.30     10.76 o 
   4   3   7      149.18      203.52     11.93 o 
   5   3   7      308.07      329.79     12.16 o 
   6   3   7     5141.46     5165.62     66.13 o 
   7   3   7     4883.64     4752.02     62.84 o 
   8   3   7      797.50      773.87     18.68 o 
   9   3   7      560.96      573.13     16.48 o 
  10   3   7       18.86       18.58      6.08 o 
  11   3   7      290.55      293.30     13.74 o 
  12   3   7     1778.90     1878.51     39.31 o 
  13   3   7      102.28      104.20     15.67 o 
 -16   4   7      277.68      268.41     18.94 o 
 -15   4   7       20.07       21.43      8.86 o 
 -14   4   7     1451.43     1457.06     33.59 o 
 -13   4   7      441.59      395.03     17.20 o 
 -12   4   7     3677.03     3626.08     59.27 o 
 -11   4   7       58.89       79.08      8.54 o 
 -10   4   7      146.75      144.70     13.01 o 
  -9   4   7        2.69        5.68      4.64 o 
  -8   4   7     7479.36     7622.53     92.95 o 
  -7   4   7      300.67      290.56     10.77 o 
  -6   4   7      830.62      810.42     15.39 o 
  -5   4   7      392.91      428.16     11.70 o 
  -4   4   7       10.27       12.25      3.75 o 
  -3   4   7     1406.60     1393.76     29.59 o 
  -2   4   7    10134.83     9758.05    112.34 o 
  -1   4   7      455.56      411.87     10.51 o 
   0   4   7     1980.51     1983.45     27.51 o 
   1   4   7        3.79       12.44      3.42 o 
   2   4   7      292.51      273.26     10.09 o 
   3   4   7      895.64      932.99     19.13 o 
   4   4   7     3390.49     3432.21     47.77 o 
   5   4   7       47.98       58.20      7.19 o 
   6   4   7       35.63       30.99      6.25 o 
   7   4   7      172.69      163.93     13.47 o 
   8   4   7     2187.35     2034.79     39.26 o 
   9   4   7      649.03      623.21     24.51 o 
  10   4   7     1215.54     1198.05     29.75 o 
  11   4   7       54.76       43.91      8.83 o 
  12   4   7       30.69       27.78      8.63 o 
 -15   5   7       15.54       12.66      8.81 o 
 -14   5   7      489.71      480.96     28.22 o 
 -13   5   7       61.89       55.18      9.18 o 
 -12   5   7       56.14       67.49      9.23 o 
 -11   5   7       10.62       19.43      6.59 o 
 -10   5   7     4383.95     4394.20     68.65 o 
  -9   5   7        1.92        5.04      5.50 o 
  -8   5   7      256.53      275.78     13.22 o 
  -7   5   7       96.78      104.71      7.90 o 
  -6   5   7      478.59      443.07     14.56 o 
  -5   5   7        0.09       15.85      8.26 o 
  -4   5   7     5217.30     5056.73     60.11 o 
  -3   5   7        1.12        3.37      3.60 o 
  -2   5   7     1236.68     1307.69     24.11 o 
  -1   5   7      420.69      425.74     11.49 o 
   0   5   7     3255.31     3153.90     44.36 o 
   1   5   7      223.81      243.53     11.36 o 
   2   5   7     1367.55     1419.36     25.87 o 
   3   5   7      128.08      125.45      8.59 o 
   4   5   7      380.28      404.71     15.28 o 
   5   5   7        0.21        0.00      6.24 o 
   6   5   7     3295.02     3185.81     60.43 o 
   7   5   7      551.20      499.94     20.88 o 
   8   5   7      204.77      241.13     17.31 o 
   9   5   7      164.89      159.60     13.07 o 
  10   5   7       53.98       47.17      9.51 o 
 -13   6   7       50.70       59.03     11.45 o 
 -12   6   7      521.77      608.26     24.81 o 
 -11   6   7        0.80        2.20      7.67 o 
 -10   6   7        3.23        1.22      7.44 o 
  -9   6   7        0.60        0.00      6.05 o 
  -8   6   7     2767.36     2807.25     49.64 o 
  -7   6   7      102.03      106.75      9.97 o 
  -6   6   7      752.88      778.12     39.09 o 
  -5   6   7       22.44       14.60      5.33 o 
  -4   6   7      314.25      340.45     11.46 o 
  -3   6   7      181.92      183.13      9.14 o 
  -2   6   7     4018.74     3971.33     54.30 o 
  -1   6   7      156.63      153.57     10.54 o 
   0   6   7      333.06      369.35     15.45 o 
   1   6   7        2.77        0.25      4.60 o 
   2   6   7        1.51        5.98      4.85 o 
   3   6   7       18.92       17.76      6.36 o 
   4   6   7     2039.07     2036.15     39.53 o 
   5   6   7      143.77      117.86     11.17 o 
   6   6   7       14.27       24.42      7.36 o 
   7   6   7       72.41       82.14     11.44 o 
   8   6   7      397.40      401.33     21.39 o 
   9   6   7        9.69       18.65      8.70 o 
 -10   7   7     1222.17     1270.63     43.40 o 
  -9   7   7      151.24      146.63     25.64 o 
  -8   7   7       83.09      123.11     14.71 o 
  -7   7   7        5.54        0.19      7.56 o 
  -6   7   7      454.79      474.06     28.48 o 
  -5   7   7      386.06      351.19     18.31 o 
  -4   7   7     1010.79     1038.41     26.04 o 
  -3   7   7      110.76      119.72     19.20 o 
  -2   7   7      363.06      415.88     18.85 o 
  -1   7   7       95.42       78.50     10.42 o 
   0   7   7      395.76      408.01     16.68 o 
   1   7   7      199.01      189.27     14.39 o 
   2   7   7      252.62      277.10     20.10 o 
   3   7   7       10.02        8.45      7.26 o 
   4   7   7      188.00      184.39     23.56 o 
   5   7   7       32.96       25.09      8.85 o 
   6   7   7      580.16      563.45     24.52 o 
  -5   8   7       17.73       10.19      9.81 o 
  -4   8   7       95.85      118.94     19.75 o 
  -3   8   7      161.66      140.91     20.44 o 
  -2   8   7      780.87      775.72     34.15 o 
  -1   8   7      110.39      136.99     16.99 o 
   0   8   7      171.14      158.29     21.43 o 
   1   8   7       26.06        9.07     11.57 o 
 -18   0   8     3283.99     3528.62     99.32 o 
 -16   0   8      270.36      244.92     23.55 o 
 -14   0   8     5225.85     5230.71    115.79 o 
 -12   0   8     2369.52     2395.33     52.02 o 
 -10   0   8       97.65      127.11      9.74 o 
  -8   0   8    14586.75    13669.74    186.35 o 
  -6   0   8     3391.08     3067.28     47.97 o 
  -4   0   8     1636.79     1878.38     35.89 o 
  -2   0   8    18840.27    18433.94    244.37 o 
   0   0   8      128.16       78.15      5.03 o 
   2   0   8     5322.02     6166.18     87.76 o 
   4   0   8    13428.75    13965.41    189.91 o 
   6   0   8       49.10       61.99      6.81 o 
   8   0   8     1671.18     1846.85     79.36 o 
  10   0   8     2304.28     2191.54     64.67 o 
  12   0   8        8.63        4.94     16.20 o 
 -18   1   8        3.13        0.00      7.81 o 
 -17   1   8       65.33       87.10     12.06 o 
 -16   1   8     4922.06     4671.49     73.06 o 
 -15   1   8       15.34       25.24      7.05 o 
 -14   1   8     3770.34     3631.07     65.71 o 
 -13   1   8       45.85       38.09      6.03 o 
 -12   1   8      817.23      830.48     16.97 o 
 -11   1   8     2891.32     3016.41     39.79 o 
 -10   1   8    11479.76    11106.67    118.24 o 
  -9   1   8      248.08      306.96      8.38 o 
  -8   1   8      978.91      995.80     15.31 o 
  -7   1   8       58.48       53.37      4.00 o 
  -6   1   8    10745.47    10919.73    105.65 o 
  -5   1   8      813.76      877.34     12.70 o 
  -4   1   8    22331.02    21987.49    218.81 o 
  -3   1   8     3288.59     3641.14     40.98 o 
  -2   1   8      413.54      606.29     12.44 o 
  -1   1   8     1100.92     1125.85     14.59 o 
   0   1   8     3477.19     3206.08     34.40 o 
   1   1   8     1353.12     1243.57     16.55 o 
   2   1   8     9161.64     9404.44     91.85 o 
   3   1   8      194.37      193.20      6.23 o 
   4   1   8        1.46        1.46      2.79 o 
   5   1   8        1.26        4.70      3.03 o 
   6   1   8    13641.34    13743.58    143.78 o 
   7   1   8      353.72      339.58     10.64 o 
   8   1   8     5911.04     5884.28     68.60 o 
   9   1   8      290.78      290.58     13.28 o 
  10   1   8       82.61       70.19      8.45 o 
  11   1   8       98.89      108.06     11.60 o 
  12   1   8     3780.62     3805.98     71.63 o 
  13   1   8       61.42       38.56     10.15 o 
 -18   2   8     2291.00     2331.29     53.56 o 
 -17   2   8      137.82      134.25     12.14 o 
 -16   2   8        9.94       14.79      7.17 o 
 -15   2   8        1.96        1.99      5.84 o 
 -14   2   8     1474.71     1407.97     30.87 o 
 -13   2   8     2155.26     2144.90     35.42 o 
 -12   2   8     2771.82     2694.00     37.29 o 
 -11   2   8      158.99      159.29      8.06 o 
 -10   2   8      127.10      133.64      7.24 o 
  -9   2   8     1108.41     1217.41     25.97 o 
  -8   2   8     9807.70     9699.42     96.06 o 
  -7   2   8     4582.52     4927.43     51.75 o 
  -6   2   8      204.74      142.59      8.38 o 
  -5   2   8      543.70      616.93     11.01 o 
  -4   2   8      284.54      314.73      6.91 o 
  -3   2   8     1560.65     1641.33     19.93 o 
  -2   2   8    17459.33    17215.60    162.66 o 
  -1   2   8     9451.21     9791.39     95.09 o 
   0   2   8      487.67      433.82      8.56 o 
   1   2   8      282.00      258.57      8.80 o 
   2   2   8     2103.56     2246.78     26.96 o 
   3   2   8      617.13      516.46     10.40 o 
   4   2   8     5238.38     5292.57     60.35 o 
   5   2   8     2255.30     2087.92     29.18 o 
   6   2   8       25.50       30.05      4.81 o 
   7   2   8      161.85      161.01      9.02 o 
   8   2   8      918.01      949.65     27.61 o 
   9   2   8     1561.23     1593.36     41.45 o 
  10   2   8     1505.18     1528.09     31.47 o 
  11   2   8       11.73       14.02      6.74 o 
  12   2   8        8.86        9.54      7.76 o 
  13   2   8        2.39       10.22      8.14 o 
 -17   3   8      420.70      436.19     19.77 o 
 -16   3   8      845.47      826.00     25.09 o 
 -15   3   8     1218.35     1271.74     30.58 o 
 -14   3   8      152.89      151.89     10.46 o 
 -13   3   8       79.35       84.05      8.19 o 
 -12   3   8      514.63      520.34     15.36 o 
 -11   3   8     5884.50     5973.85     76.28 o 
 -10   3   8     5663.55     5545.98     65.03 o 
  -9   3   8     2416.66     2416.09     32.93 o 
  -8   3   8        8.14        9.80      3.36 o 
  -7   3   8        1.22        0.00      2.54 o 
  -6   3   8     2435.83     2460.37     29.13 o 
  -5   3   8     9128.89     9594.57    110.64 o 
  -4   3   8     3688.56     3735.21     47.50 o 
  -3   3   8     3974.33     4159.10     48.40 o 
  -2   3   8     1115.22     1176.27     20.64 o 
  -1   3   8      290.43      276.43      8.09 o 
   0   3   8     4298.24     3868.51     45.75 o 
   1   3   8     9254.96     8995.73     96.47 o 
   2   3   8     1413.95     1387.23     22.50 o 
   3   3   8      136.03      159.18     12.79 o 
   4   3   8      447.72      459.45     13.09 o 
   5   3   8      492.27      467.90     13.66 o 
   6   3   8     2784.28     2706.99     45.12 o 
   7   3   8      859.69      841.06     21.81 o 
   8   3   8     1207.71     1204.33     27.57 o 
   9   3   8      187.29      167.64     11.92 o 
  10   3   8        1.00        0.00      5.63 o 
  11   3   8      519.50      513.02     19.59 o 
  12   3   8     1417.17     1456.15     39.09 o 
 -16   4   8        4.98        3.48     10.02 o 
 -15   4   8       62.22       59.67     13.15 o 
 -14   4   8       19.03       14.98      7.02 o 
 -13   4   8     2126.05     2123.26     41.60 o 
 -12   4   8      217.84      229.50     13.29 o 
 -11   4   8        8.52        9.83      5.48 o 
 -10   4   8        1.97        0.00      4.43 o 
  -9   4   8      822.72      821.61     23.85 o 
  -8   4   8     1545.81     1562.66     27.32 o 
  -7   4   8     8685.59     8594.84    103.13 o 
  -6   4   8        2.76        2.83      3.43 o 
  -5   4   8      212.61      263.11      9.52 o 
  -4   4   8      190.30      188.31      8.20 o 
  -3   4   8     1014.95      986.76     17.33 o 
  -2   4   8     1747.27     1750.48     25.52 o 
  -1   4   8     6265.79     6170.14     69.73 o 
   0   4   8      135.41      149.72      7.06 o 
   1   4   8       42.85       70.83      5.52 o 
   2   4   8       75.74       68.45      7.29 o 
   3   4   8     5361.41     5052.63     65.35 o 
   4   4   8      871.05      849.85     18.99 o 
   5   4   8      704.68      743.74     20.25 o 
   6   4   8        0.50        0.00      4.90 o 
   7   4   8        0.79        1.04      5.53 o 
   8   4   8        0.39        0.00      5.75 o 
   9   4   8     2338.13     2330.18     44.50 o 
  10   4   8      182.24      198.56     14.12 o 
  11   4   8       23.22       17.32      7.93 o 
 -15   5   8     1490.58     1512.59     41.25 o 
 -14   5   8        3.00        0.00      7.70 o 
 -13   5   8        0.24        0.00      7.12 o 
 -12   5   8      129.19      124.31     12.95 o 
 -11   5   8     3156.10     3280.02     62.81 o 
 -10   5   8       83.11       62.55      9.93 o 
  -9   5   8     2864.34     2882.94     55.43 o 
  -8   5   8        0.67        1.88      5.56 o 
  -7   5   8        3.97        1.63      5.25 o 
  -6   5   8      195.88      232.13     10.60 o 
  -5   5   8     5114.44     5129.17     61.29 o 
  -4   5   8       80.77      109.23      7.70 o 
  -3   5   8     1045.74     1130.95     20.15 o 
  -2   5   8      242.85      236.32     10.03 o 
  -1   5   8       68.42       85.88      6.32 o 
   0   5   8       75.95       81.68      7.09 o 
   1   5   8     7101.67     7095.18     87.88 o 
   2   5   8        6.07        6.89      5.18 o 
   3   5   8       19.10        2.89      4.48 o 
   4   5   8      147.32      118.60      9.81 o 
   5   5   8      466.91      432.24     17.99 o 
   6   5   8       13.09       14.57      6.81 o 
   7   5   8     1351.35     1388.29     31.90 o 
   8   5   8        2.71        0.00      6.60 o 
   9   5   8       33.40       31.37      8.31 o 
  10   5   8       15.90       23.47      8.27 o 
 -13   6   8     1035.17     1093.72     34.31 o 
 -12   6   8      328.54      321.56     27.44 o 
 -11   6   8       54.42       59.25     10.41 o 
 -10   6   8       26.82       25.62      8.40 o 
  -9   6   8      239.71      251.04     16.74 o 
  -8   6   8       89.75       73.08     11.07 o 
  -7   6   8     2345.38     2409.06     49.56 o 
  -6   6   8       35.43       34.08      7.21 o 
  -5   6   8      106.99      119.38      9.87 o 
  -4   6   8      104.14      104.61      8.47 o 
  -3   6   8      617.44      591.45     16.52 o 
  -2   6   8       67.15       77.66      7.61 o 
  -1   6   8     2140.84     2235.32     40.00 o 
   0   6   8        0.20        0.00      7.48 o 
   1   6   8        0.12        5.79      5.36 o 
   2   6   8      154.99      130.94     10.29 o 
   3   6   8     2077.41     1976.79     43.08 o 
   4   6   8       32.13       29.24      8.14 o 
   5   6   8       40.85       49.21      9.19 o 
   6   6   8        0.16        0.00      6.71 o 
   7   6   8        2.10        0.00      7.31 o 
   8   6   8       27.73       20.54      8.56 o 
 -10   7   8      133.65      141.04     14.94 o 
  -9   7   8      410.37      454.43     22.45 o 
  -8   7   8        7.84       11.08      8.47 o 
  -7   7   8        8.36        9.67      8.08 o 
  -6   7   8      168.97      165.32     14.64 o 
  -5   7   8      924.07      984.46     29.58 o 
  -4   7   8      260.52      227.03     16.71 o 
  -3   7   8      226.06      256.63     18.18 o 
  -2   7   8       13.52        8.79      6.26 o 
  -1   7   8       69.50       97.76     10.06 o 
   0   7   8      197.77      175.62     12.58 o 
   1   7   8     1179.86     1213.03     32.60 o 
   2   7   8      222.77      245.89     16.44 o 
   3   7   8        3.02        0.00      6.28 o 
   4   7   8        7.84        0.00      8.29 o 
   5   7   8       24.32       12.76      9.05 o 
  -4   8   8       37.80       26.68     14.53 o 
  -3   8   8       51.58       63.86     16.95 o 
  -2   8   8      297.19      311.70     22.55 o 
  -1   8   8      151.43      197.31     15.74 o 
 -17   0   9      940.57      876.92     40.98 o 
 -15   0   9      215.60      221.96     16.29 o 
 -13   0   9    13513.99    13485.35    221.95 o 
 -11   0   9     4038.85     4158.93     66.36 o 
  -9   0   9     6253.59     6474.31     94.88 o 
  -7   0   9    13169.45    13077.28    178.44 o 
  -5   0   9     5261.53     5460.47     92.26 o 
  -3   0   9     8241.69     8503.62    116.98 o 
  -1   0   9    35759.64    35044.48    459.23 o 
   1   0   9      337.61      407.59     11.77 o 
   3   0   9     6180.75     6048.78     87.88 o 
   5   0   9     1713.05     1618.21     31.47 o 
   7   0   9     4029.44     4318.56     81.04 o 
   9   0   9     8948.30     8660.32    149.24 o 
  11   0   9        4.14        7.54     10.25 o 
  13   0   9        2.99       21.43     12.17 o 
 -18   1   9        1.21        1.85      8.82 o 
 -17   1   9     1385.33     1357.81     38.29 o 
 -16   1   9      511.66      532.21     19.25 o 
 -15   1   9     3567.64     3526.19     75.74 o 
 -14   1   9      238.64      219.57     11.23 o 
 -13   1   9      216.11      231.38     14.46 o 
 -12   1   9        0.74        2.54      4.32 o 
 -11   1   9     4761.83     4933.95     58.75 o 
 -10   1   9      899.46      900.69     15.48 o 
  -9   1   9     6096.01     6131.40     64.00 o 
  -8   1   9      146.68      120.35      5.58 o 
  -7   1   9      510.12      422.80     12.18 o 
  -6   1   9     3974.27     4368.43     46.10 o 
  -5   1   9    13065.11    12829.77    131.88 o 
  -4   1   9     2335.70     2412.49     30.90 o 
  -3   1   9     1619.71     1646.97     21.87 o 
  -2   1   9        0.09        0.00      2.58 o 
  -1   1   9      100.77      138.28      4.44 o 
   0   1   9      739.87      826.25     13.21 o 
   1   1   9    14136.56    12544.39    120.74 o 
   2   1   9     2848.09     3219.01     35.93 o 
   3   1   9      381.25      504.39     10.33 o 
   4   1   9      945.27      894.11     14.87 o 
   5   1   9      695.06      774.77     14.07 o 
   6   1   9       58.68       85.73      6.42 o 
   7   1   9     7798.20     7550.73     95.59 o 
   8   1   9      249.71      289.73     10.72 o 
   9   1   9        0.70        5.07      5.53 o 
  10   1   9        5.69        5.93      5.93 o 
  11   1   9     1351.56     1325.57     40.50 o 
  12   1   9      193.28      218.67     16.12 o 
  13   1   9     1255.94     1232.80     40.97 o 
 -17   2   9      740.94      732.82     36.97 o 
 -16   2   9      101.52      113.31     11.18 o 
 -15   2   9      232.61      248.88     14.14 o 
 -14   2   9      700.68      736.35     26.63 o 
 -13   2   9     7197.18     7166.95     90.20 o 
 -12   2   9        4.88        5.89      4.18 o 
 -11   2   9      212.38      205.32      8.87 o 
 -10   2   9      217.85      241.89      9.08 o 
  -9   2   9     2123.29     2176.65     30.01 o 
  -8   2   9     5084.16     5096.36     54.23 o 
  -7   2   9    12071.98    11771.12    114.70 o 
  -6   2   9     1109.02     1106.27     15.86 o 
  -5   2   9     1838.53     1957.56     23.71 o 
  -4   2   9       47.13       51.43      3.22 o 
  -3   2   9     2100.91     2111.45     26.98 o 
  -2   2   9     2747.33     2716.10     30.49 o 
  -1   2   9     9106.13     9086.96     95.18 o 
   0   2   9       48.46       67.74      6.90 o 
   1   2   9       28.82       38.46      5.72 o 
   2   2   9     2517.32     2548.65     30.37 o 
   3   2   9     6776.40     6678.34     68.88 o 
   4   2   9     2911.94     2972.50     38.05 o 
   5   2   9      567.87      551.97     17.32 o 
   6   2   9       28.99       22.43      4.70 o 
   7   2   9     1050.20     1114.02     22.30 o 
   8   2   9       68.08       65.87      7.08 o 
   9   2   9     4095.24     4153.74     58.66 o 
  10   2   9      669.03      687.53     21.03 o 
  11   2   9        1.12        6.49      6.45 o 
  12   2   9      100.59       97.02     12.57 o 
 -17   3   9      172.93      156.98     26.58 o 
 -16   3   9     1407.43     1470.21     44.88 o 
 -15   3   9     2379.74     2340.76     49.62 o 
 -14   3   9      525.47      535.62     16.84 o 
 -13   3   9      210.35      198.29     14.02 o 
 -12   3   9      526.27      518.47     15.41 o 
 -11   3   9      199.29      180.70      8.79 o 
 -10   3   9     6871.65     6820.16     77.75 o 
  -9   3   9     2255.33     2093.70     32.91 o 
  -8   3   9      103.98      102.83      6.97 o 
  -7   3   9      161.08      149.01      6.84 o 
  -6   3   9     3806.98     4088.46     48.63 o 
  -5   3   9     8918.21     9031.83     97.15 o 
  -4   3   9     9976.63     9859.53    105.06 o 
  -3   3   9      349.62      352.91     10.52 o 
  -2   3   9      272.82      266.95      9.42 o 
  -1   3   9      107.26      137.47      6.37 o 
   0   3   9     4000.35     4010.43     47.83 o 
   1   3   9     4062.10     3907.16     47.07 o 
   2   3   9     5305.51     5558.57     63.76 o 
   3   3   9       14.36       22.04      4.75 o 
   4   3   9      314.03      274.32     14.26 o 
   5   3   9      410.12      413.59     15.63 o 
   6   3   9     1653.10     1681.86     32.89 o 
   7   3   9     2154.33     2161.53     39.78 o 
   8   3   9      500.44      527.52     21.40 o 
   9   3   9       38.13       43.51      7.94 o 
  10   3   9        9.73       10.77      6.76 o 
  11   3   9      248.43      314.14     19.07 o 
 -16   4   9       57.76       31.13     12.06 o 
 -15   4   9        0.17        0.36     11.00 o 
 -14   4   9      888.25      936.93     44.37 o 
 -13   4   9      625.53      630.71     23.48 o 
 -12   4   9      993.50     1005.41     29.07 o 
 -11   4   9      351.36      375.06     17.88 o 
 -10   4   9      198.74      169.14     14.19 o 
  -9   4   9       51.75       54.22     10.58 o 
  -8   4   9     2801.48     2783.50     45.62 o 
  -7   4   9     1467.13     1415.00     28.19 o 
  -6   4   9     2043.09     2031.98     31.72 o 
  -5   4   9       28.04       18.57      4.71 o 
  -4   4   9      137.76      110.91      7.29 o 
  -3   4   9      213.99      180.56      8.70 o 
  -2   4   9    10277.17    10046.14    116.69 o 
  -1   4   9      470.51      497.53     13.36 o 
   0   4   9       21.59       15.92      4.48 o 
   1   4   9      208.83      237.59     11.15 o 
   2   4   9     1094.24     1039.58     23.12 o 
   3   4   9     1163.80     1140.89     24.83 o 
   4   4   9     4661.04     4625.72     69.53 o 
   5   4   9        3.83        5.30      5.47 o 
   6   4   9       56.00       41.16      7.48 o 
   7   4   9       27.52       15.05      7.74 o 
   8   4   9      162.54      173.92     12.80 o 
   9   4   9      412.40      434.11     18.63 o 
  10   4   9      577.88      623.53     24.03 o 
 -14   5   9       82.17      103.35     19.17 o 
 -13   5   9      106.77      129.90     20.89 o 
 -12   5   9      401.07      414.84     20.55 o 
 -11   5   9        0.11        6.35      7.50 o 
 -10   5   9     4391.41     4321.31     76.10 o 
  -9   5   9       68.15       69.49     14.45 o 
  -8   5   9       19.17       25.50     10.10 o 
  -7   5   9        2.76        0.88      5.14 o 
  -6   5   9     1348.23     1307.00     27.81 o 
  -5   5   9      187.74      210.53     11.52 o 
  -4   5   9     6249.03     6252.92     78.40 o 
  -3   5   9       18.39       15.06      5.24 o 
  -2   5   9       86.59       64.57      6.44 o 
  -1   5   9      116.03      115.85      8.03 o 
   0   5   9     1962.22     1852.82     34.41 o 
   1   5   9       14.46       20.87      6.67 o 
   2   5   9     1788.69     1856.58     35.05 o 
   3   5   9       27.62       28.35      6.24 o 
   4   5   9        1.07        0.00      5.15 o 
   5   5   9       36.42       26.55      8.60 o 
   6   5   9     2020.70     2028.95     44.77 o 
   7   5   9      162.43      158.99     14.14 o 
   8   5   9      127.97      128.78     13.40 o 
   9   5   9       75.79       73.32     11.64 o 
 -12   6   9      551.39      565.32     28.49 o 
 -11   6   9       16.64        0.00      7.57 o 
 -10   6   9        0.94       14.30      8.34 o 
  -9   6   9      193.13      146.28     13.68 o 
  -8   6   9     1302.31     1363.94     35.55 o 
  -7   6   9      116.16      119.67     12.50 o 
  -6   6   9      697.64      765.28     21.64 o 
  -5   6   9       17.69       12.68      6.03 o 
  -4   6   9       57.71       43.13      7.29 o 
  -3   6   9      103.38       99.07      8.97 o 
  -2   6   9     2616.23     2624.13     45.20 o 
  -1   6   9        9.27       13.24      5.89 o 
   0   6   9        4.76        4.07      5.39 o 
   1   6   9        5.02        1.87      5.61 o 
   2   6   9      366.21      351.20     21.61 o 
   3   6   9        2.91       12.43      6.83 o 
   4   6   9     2136.16     2264.29     50.50 o 
   5   6   9      117.72       94.68     11.54 o 
   6   6   9       20.86        2.40      7.34 o 
   7   6   9       45.37       33.56      9.39 o 
  -9   7   9       77.59       73.55     12.56 o 
  -8   7   9       24.33       16.75      9.01 o 
  -7   7   9        2.38        0.00     10.15 o 
  -6   7   9      322.22      345.77     19.32 o 
  -5   7   9      246.09      254.82     16.96 o 
  -4   7   9     1129.27     1258.35     33.81 o 
  -3   7   9       54.38       69.82     10.67 o 
  -2   7   9        0.46        1.05      6.03 o 
  -1   7   9      247.50      232.20     13.92 o 
   0   7   9      598.48      608.21     20.28 o 
   1   7   9      276.57      288.71     17.39 o 
   2   7   9      426.98      545.08     22.43 o 
   3   7   9        3.43       16.82      8.11 o 
   4   7   9        4.76        1.13      7.54 o 
 -18   0  10     3100.28     3306.84    146.72 o 
 -16   0  10      137.91      167.67     20.01 o 
 -14   0  10     4817.45     5059.19     96.24 o 
 -12   0  10     4035.67     3833.47     80.71 o 
 -10   0  10     2921.40     3130.30     52.35 o 
  -8   0  10    16297.29    16747.46    226.87 o 
  -6   0  10     5927.22     6033.88     87.40 o 
  -4   0  10     2276.12     2324.72     37.66 o 
  -2   0  10    10189.41    10157.98    193.94 o 
   0   0  10     1654.68     1765.39     30.88 o 
   2   0  10      554.60      467.28     17.04 o 
   4   0  10    17469.97    16517.24    224.92 o 
   6   0  10     1922.65     1927.36     62.94 o 
   8   0  10      964.71     1000.55     30.94 o 
  10   0  10     2578.35     2566.89    106.74 o 
  12   0  10      575.18      519.37     44.79 o 
 -18   1  10      143.64      164.03     18.34 o 
 -17   1  10       78.91       78.61     10.93 o 
 -16   1  10     4442.97     4637.31     72.49 o 
 -15   1  10      577.06      562.93     22.12 o 
 -14   1  10      256.49      252.22     11.78 o 
 -13   1  10       18.55       20.01      6.84 o 
 -12   1  10     2782.51     2960.07     39.86 o 
 -11   1  10      550.83      595.21     14.01 o 
 -10   1  10    10200.73    10107.20    101.27 o 
  -9   1  10      388.84      411.99      9.93 o 
  -8   1  10      363.56      341.63      8.75 o 
  -7   1  10       18.09       31.21      5.02 o 
  -6   1  10     6704.99     6808.93     68.78 o 
  -5   1  10     1164.77     1132.91     17.46 o 
  -4   1  10    18221.91    18172.21    198.98 o 
  -3   1  10      160.50      194.77      7.08 o 
  -2   1  10       85.89       87.65      5.15 o 
  -1   1  10      531.60      634.21     10.49 o 
   0   1  10     3442.03     3306.85     36.46 o 
   1   1  10      267.89      253.88      7.16 o 
   2   1  10     8633.32     8619.01     86.07 o 
   3   1  10        0.01        5.67      3.11 o 
   4   1  10     2188.74     2120.29     27.26 o 
   5   1  10      136.87      156.29      8.75 o 
   6   1  10     1751.62     1722.34     33.18 o 
   7   1  10     1407.13     1414.34     24.02 o 
   8   1  10       26.98       19.27      5.99 o 
   9   1  10        1.36       10.79      6.25 o 
  10   1  10      231.67      220.55     13.34 o 
  11   1  10        1.27        0.00      6.97 o 
  12   1  10     1761.55     2015.99     53.97 o 
 -17   2  10      250.32      222.83     18.91 o 
 -16   2  10       53.44       71.72     11.15 o 
 -15   2  10      501.23      515.81     28.19 o 
 -14   2  10     2011.45     2040.55     38.28 o 
 -13   2  10     2488.91     2467.40     38.77 o 
 -12   2  10     3918.62     3784.43     52.33 o 
 -11   2  10      388.02      452.30     12.41 o 
 -10   2  10     1212.04     1178.18     22.23 o 
  -9   2  10      347.06      314.27     10.75 o 
  -8   2  10     5882.99     5917.65     66.37 o 
  -7   2  10     1729.05     1605.60     23.24 o 
  -6   2  10     1928.63     1906.01     25.98 o 
  -5   2  10      376.48      399.03     13.73 o 
  -4   2  10     1472.72     1429.18     22.42 o 
  -3   2  10     6766.02     6779.46     80.36 o 
  -2   2  10    11568.90    11600.67    120.24 o 
  -1   2  10     2489.83     2477.56     31.43 o 
   0   2  10     1188.38     1275.73     19.44 o 
   1   2  10     1468.21     1631.53     21.72 o 
   2   2  10      375.09      358.29     15.93 o 
   3   2  10     1294.86     1394.99     20.30 o 
   4   2  10     7698.21     7631.25     84.68 o 
   5   2  10      686.65      677.20     15.03 o 
   6   2  10     1341.10     1253.80     22.00 o 
   7   2  10     1374.19     1382.03     30.85 o 
   8   2  10     1517.31     1538.17     28.66 o 
   9   2  10      653.30      659.74     18.26 o 
  10   2  10     1640.81     1623.73     34.76 o 
  11   2  10       25.10       14.34      7.98 o 
 -17   3  10      740.47      669.19     30.09 o 
 -16   3  10     1487.52     1426.12     44.18 o 
 -15   3  10     2200.76     2185.72     47.94 o 
 -14   3  10       69.01       45.61      9.33 o 
 -13   3  10        0.53        2.31      6.48 o 
 -12   3  10      347.99      285.12     15.69 o 
 -11   3  10      424.59      431.14     15.37 o 
 -10   3  10     5441.16     5185.33     75.13 o 
  -9   3  10     2380.99     2419.82     80.04 o 
  -8   3  10        8.86        0.00      4.09 o 
  -7   3  10     1092.09     1021.73     19.75 o 
  -6   3  10       55.28       35.10      5.11 o 
  -5   3  10     7351.78     7248.47     86.86 o 
  -4   3  10     3454.14     3398.00     55.61 o 
  -3   3  10       63.54       63.45      5.85 o 
  -2   3  10       28.49       26.11      5.88 o 
  -1   3  10      764.89      794.39     16.82 o 
   0   3  10      476.22      466.89     13.85 o 
   1   3  10     4709.40     4663.11     59.73 o 
   2   3  10      584.11      549.22     15.80 o 
   3   3  10      184.56      191.47     10.38 o 
   4   3  10      282.89      263.39     12.03 o 
   5   3  10      479.28      468.37     15.63 o 
   6   3  10     1044.94     1030.76     27.58 o 
   7   3  10     4431.02     4393.74     81.22 o 
   8   3  10       99.77       87.97     10.24 o 
   9   3  10        2.92        0.00      7.65 o 
  10   3  10       14.95        8.91      7.24 o 
  11   3  10      185.94      222.79     19.58 o 
 -16   4  10       11.34       16.30      8.83 o 
 -15   4  10      808.77      800.90     30.96 o 
 -14   4  10      400.66      346.15     19.28 o 
 -13   4  10     2890.28     2788.33     56.31 o 
 -12   4  10     1401.05     1330.28     34.27 o 
 -11   4  10      117.81      113.19     11.39 o 
 -10   4  10       71.00       84.93      8.76 o 
  -9   4  10     1436.25     1405.46     29.33 o 
  -8   4  10      381.70      380.15     14.35 o 
  -7   4  10     5575.74     5641.87     79.53 o 
  -6   4  10       20.44       21.49      5.06 o 
  -5   4  10     1226.90     1174.83     22.36 o 
  -4   4  10       88.68       77.95      7.48 o 
  -3   4  10     1600.66     1559.36     26.79 o 
  -2   4  10     1603.53     1616.81     27.45 o 
  -1   4  10     3711.42     3578.92     49.07 o 
   0   4  10      247.54      247.11     11.51 o 
   1   4  10     1743.75     1686.22     31.73 o 
   2   4  10      289.81      267.24     12.39 o 
   3   4  10     2962.64     2945.61     64.74 o 
   4   4  10      629.80      692.31     24.35 o 
   5   4  10      400.29      431.88     18.28 o 
   6   4  10      255.56      243.16     15.29 o 
   7   4  10      135.84      150.97     13.35 o 
   8   4  10      383.20      400.43     19.61 o 
   9   4  10     1136.42     1201.90     33.94 o 
  10   4  10      355.10      354.84     20.25 o 
 -14   5  10        0.25        4.93      8.29 o 
 -13   5  10       22.37       29.00      9.99 o 
 -12   5  10      357.24      333.92     19.03 o 
 -11   5  10      294.96      294.84     17.60 o 
 -10   5  10       50.48       67.21     10.23 o 
  -9   5  10     1873.52     1884.89     42.17 o 
  -8   5  10        0.28        0.00      4.88 o 
  -7   5  10     1044.14      955.63     23.80 o 
  -6   5  10       51.70       71.62     13.21 o 
  -5   5  10     5686.48     5658.11     72.96 o 
  -4   5  10       11.45       27.87      5.69 o 
  -3   5  10      442.96      489.32     15.18 o 
  -2   5  10       43.38       42.83      6.09 o 
  -1   5  10      953.69      880.63     21.87 o 
   0   5  10       89.23       69.77      9.60 o 
   1   5  10     5628.97     5545.13     79.57 o 
   2   5  10       19.27       19.52      6.12 o 
   3   5  10        4.43        0.95      5.12 o 
   4   5  10        1.13        2.37      6.41 o 
   5   5  10       88.77       86.43     11.09 o 
   6   5  10       44.39       34.49     11.09 o 
   7   5  10     1765.48     1807.80     50.38 o 
   8   5  10       78.68       53.50     14.17 o 
 -12   6  10        1.46        1.83      8.48 o 
 -11   6  10      169.96      139.60     14.18 o 
 -10   6  10      161.34      133.40     13.88 o 
  -9   6  10      559.86      562.06     23.07 o 
  -8   6  10       49.39       54.67     10.22 o 
  -7   6  10     2215.71     2270.88     42.62 o 
  -6   6  10       11.35        0.00      5.78 o 
  -5   6  10      302.58      290.86     16.51 o 
  -4   6  10      142.52      120.21     10.17 o 
  -3   6  10      578.26      577.42     16.87 o 
  -2   6  10      233.16      229.23     12.98 o 
  -1   6  10     1688.62     1762.58     35.18 o 
   0   6  10        0.01        0.00      5.09 o 
   1   6  10      109.60       89.86      9.38 o 
   2   6  10       19.94        4.48      6.86 o 
   3   6  10      774.14      772.68     25.75 o 
   4   6  10       12.19       26.82     14.56 o 
   5   6  10      225.39      248.44     17.34 o 
   6   6  10        5.50        6.10      7.60 o 
  -9   7  10      314.81      360.23     23.35 o 
  -8   7  10       14.53        6.72      8.54 o 
  -7   7  10      118.15       79.57     12.08 o 
  -6   7  10       52.31       40.09     11.50 o 
  -5   7  10     2237.72     2280.93     44.09 o 
  -4   7  10      102.06       90.88     14.12 o 
  -3   7  10      197.22      216.88     13.69 o 
  -2   7  10        1.28        2.90      6.27 o 
  -1   7  10      149.97      148.09     19.64 o 
   0   7  10      142.30      125.56     11.68 o 
   1   7  10     1024.81     1066.36     31.61 o 
   2   7  10       85.46       96.00     12.36 o 
   3   7  10       21.15       16.28      8.37 o 
 -17   0  11      472.45      418.85     39.43 o 
 -15   0  11     2293.43     2450.36     73.32 o 
 -13   0  11     6277.98     6114.93    110.96 o 
 -11   0  11      200.71      210.55     11.57 o 
  -9   0  11     3607.75     3457.68     56.47 o 
  -7   0  11     8979.86     8489.02    125.41 o 
  -5   0  11       77.57       96.90      7.14 o 
  -3   0  11     9044.79     8955.83    124.46 o 
  -1   0  11    11540.31    11535.47    158.23 o 
   1   0  11     3711.22     3703.08     57.96 o 
   3   0  11     6163.11     6204.08     92.04 o 
   5   0  11     1367.18     1449.97     30.70 o 
   7   0  11     1673.75     1745.85     42.99 o 
   9   0  11     1964.61     2033.80     62.43 o 
  11   0  11        9.81       11.75     10.56 o 
 -18   1  11      173.43      184.59     18.60 o 
 -17   1  11     1150.11     1152.75     32.57 o 
 -16   1  11      193.11      239.94     16.65 o 
 -15   1  11     4945.01     5016.55     74.69 o 
 -14   1  11        0.49        0.00      5.14 o 
 -13   1  11     1896.68     1940.57     32.52 o 
 -12   1  11       43.18       51.33      7.12 o 
 -11   1  11     5068.56     4903.55     66.96 o 
 -10   1  11      370.70      408.77     11.33 o 
  -9   1  11     6657.14     6495.86     72.56 o 
  -8   1  11      116.83      106.92      6.21 o 
  -7   1  11     2752.37     2793.50     35.29 o 
  -6   1  11     1117.02     1183.82     18.64 o 
  -5   1  11    10036.97     9674.39    101.82 o 
  -4   1  11      735.62      748.86     13.58 o 
  -3   1  11     1438.79     1360.64     20.05 o 
  -2   1  11       68.13       83.71      7.06 o 
  -1   1  11     3428.83     3776.68     44.35 o 
   0   1  11     1073.06     1013.42     17.18 o 
   1   1  11    11644.92    11687.27    121.85 o 
   2   1  11      142.85      123.83      6.49 o 
   3   1  11      513.56      494.93     11.05 o 
   4   1  11      236.23      254.30      8.47 o 
   5   1  11      621.19      640.79     14.54 o 
   6   1  11       35.89       26.37      5.02 o 
   7   1  11     3129.54     3074.10     41.89 o 
   8   1  11       27.18       12.54      5.96 o 
   9   1  11      485.96      568.56     18.92 o 
  10   1  11      264.83      243.66     33.35 o 
  11   1  11       28.51       26.80     12.60 o 
 -17   2  11      281.03      286.89     18.04 o 
 -16   2  11      152.48      161.02     14.42 o 
 -15   2  11     1763.24     1831.49     65.33 o 
 -14   2  11      766.52      811.77     25.68 o 
 -13   2  11     4795.13     4600.66     62.29 o 
 -12   2  11     3720.51     3670.42     51.51 o 
 -11   2  11        7.29       10.99      4.74 o 
 -10   2  11     1260.92     1311.39     24.06 o 
  -9   2  11     1228.99     1228.69     20.56 o 
  -8   2  11     3632.38     3899.79     47.07 o 
  -7   2  11     8700.55     8658.75     93.06 o 
  -6   2  11      284.50      303.30     14.38 o 
  -5   2  11      525.68      549.59     11.86 o 
  -4   2  11     2603.59     2642.70     36.14 o 
  -3   2  11     2364.35     2239.08     29.45 o 
  -2   2  11     2507.60     2447.27     31.67 o 
  -1   2  11     6112.55     6056.79     67.29 o 
   0   2  11       63.42       65.25      8.72 o 
   1   2  11     1809.49     1881.59     26.67 o 
   2   2  11      393.70      387.50     17.27 o 
   3   2  11     3736.99     3611.46     48.62 o 
   4   2  11     1920.29     1834.90     29.84 o 
   5   2  11      926.33      944.36     20.04 o 
   6   2  11      276.73      294.80     11.90 o 
   7   2  11      571.74      620.27     23.42 o 
   8   2  11      339.26      349.46     31.03 o 
   9   2  11     1015.84     1053.30     29.18 o 
  10   2  11      867.18      880.10     37.37 o 
  11   2  11        8.29        0.00     10.90 o 
 -17   3  11      569.58      593.16     37.45 o 
 -16   3  11     1015.97     1120.19     38.74 o 
 -15   3  11     1014.69     1053.45     31.08 o 
 -14   3  11      153.39      151.76     13.42 o 
 -13   3  11      963.77      938.68     29.77 o 
 -12   3  11      706.03      775.84     25.48 o 
 -11   3  11      662.83      642.17     18.89 o 
 -10   3  11     2129.77     2162.35     38.65 o 
  -9   3  11     1392.00     1404.83     36.59 o 
  -8   3  11        2.15        0.00      3.93 o 
  -7   3  11      411.42      405.95     12.35 o 
  -6   3  11     2194.21     2232.79     44.25 o 
  -5   3  11     4421.58     4304.17     56.29 o 
  -4   3  11     4555.75     4550.43     58.79 o 
  -3   3  11      443.25      444.96     12.58 o 
  -2   3  11     1472.49     1463.73     25.26 o 
  -1   3  11      380.25      380.69     13.03 o 
   0   3  11     2093.49     1983.65     31.38 o 
   1   3  11     3748.10     3675.56     50.03 o 
   2   3  11     1545.42     1494.67     29.28 o 
   3   3  11        3.84        0.00      4.52 o 
   4   3  11      702.35      681.60     19.13 o 
   5   3  11      136.39      126.51     10.31 o 
   6   3  11      732.32      756.47     24.04 o 
   7   3  11      166.20      158.94     12.92 o 
   8   3  11       22.68       28.22      7.98 o 
   9   3  11      275.11      297.79     17.59 o 
  10   3  11      309.68      271.67     20.92 o 
 -15   4  11       82.20       65.27     11.17 o 
 -14   4  11     1377.02     1342.79     36.28 o 
 -13   4  11     1288.96     1241.48     34.01 o 
 -12   4  11     2389.32     2334.13     49.37 o 
 -11   4  11        1.03        0.00      6.25 o 
 -10   4  11     1997.81     1919.19     36.87 o 
  -9   4  11        7.20        7.32      5.74 o 
  -8   4  11     2823.83     2854.73     47.48 o 
  -7   4  11     2340.28     2437.91     37.55 o 
  -6   4  11      670.52      660.83     18.09 o 
  -5   4  11      100.36      108.42      9.09 o 
  -4   4  11     5415.72     5330.41     68.48 o 
  -3   4  11       44.56       43.46      5.90 o 
  -2   4  11     4591.48     4592.96     60.59 o 
  -1   4  11      686.69      718.18     17.24 o 
   0   4  11      139.76      165.91     14.67 o 
   1   4  11       28.73       14.61      5.52 o 
   2   4  11       55.17       47.20      7.30 o 
   3   4  11      231.26      221.84     20.67 o 
   4   4  11     3535.51     3473.88     55.76 o 
   5   4  11      289.25      296.47     18.63 o 
   6   4  11      889.53      851.40     26.54 o 
   7   4  11       93.83       84.85     14.14 o 
   8   4  11      948.10      938.97     29.61 o 
   9   4  11      182.48      207.13     16.47 o 
 -14   5  11      227.46      197.01     16.80 o 
 -13   5  11       42.51       37.28     10.11 o 
 -12   5  11      121.03      110.04     12.69 o 
 -11   5  11        4.91        4.60      7.34 o 
 -10   5  11     1779.76     1791.90     44.51 o 
  -9   5  11       24.51       21.33      6.75 o 
  -8   5  11        3.21        0.00      5.08 o 
  -7   5  11      206.16      182.68     11.93 o 
  -6   5  11     1328.70     1311.85     28.77 o 
  -5   5  11      312.00      343.67     13.20 o 
  -4   5  11     4239.26     4254.63     58.51 o 
  -3   5  11        0.71        1.80      4.71 o 
  -2   5  11     1093.23     1004.58     23.38 o 
  -1   5  11       10.61       12.51      5.83 o 
   0   5  11      428.48      424.38     16.08 o 
   1   5  11       43.20       46.67      7.58 o 
   2   5  11     1107.76     1130.45     28.36 o 
   3   5  11       18.50       13.25      7.00 o 
   4   5  11      667.39      613.55     22.54 o 
   5   5  11       17.61        8.87      7.76 o 
   6   5  11     1180.96     1204.96     33.82 o 
   7   5  11       99.78       77.44     12.00 o 
 -12   6  11      884.16      953.15     31.82 o 
 -11   6  11        0.05        0.00      7.20 o 
 -10   6  11      356.61      325.52     19.42 o 
  -9   6  11      101.98       79.14     11.33 o 
  -8   6  11     1290.99     1327.90     35.64 o 
  -7   6  11       40.50       43.78      8.50 o 
  -6   6  11       15.21       26.39      7.55 o 
  -5   6  11        0.27        1.64      6.57 o 
  -4   6  11     1986.57     1881.58     42.17 o 
  -3   6  11       99.09       82.57      9.64 o 
  -2   6  11     2046.83     2044.27     39.24 o 
  -1   6  11       23.76       27.37      8.00 o 
   0   6  11       52.91       66.67     13.35 o 
   1   6  11      683.73      639.70     20.45 o 
   2   6  11      186.56      168.71     14.22 o 
   3   6  11      215.59      161.92     14.21 o 
   4   6  11     1179.72     1242.42     34.76 o 
   5   6  11        0.11        7.79      8.22 o 
  -8   7  11       34.75       10.14      9.13 o 
  -7   7  11       90.31       69.73     11.84 o 
  -6   7  11      102.20       74.26     11.81 o 
  -5   7  11       33.92       46.68     10.42 o 
  -4   7  11      988.28     1054.22     31.76 o 
  -3   7  11        5.30        2.09      6.52 o 
  -2   7  11       55.04       30.68      8.15 o 
  -1   7  11      135.44      125.47     12.85 o 
   0   7  11      117.89      132.17     12.04 o 
   1   7  11      211.83      214.99     16.52 o 
   2   7  11      439.78      489.35     22.93 o 
 -18   0  12     1778.31     1768.26     84.89 o 
 -16   0  12     1513.74     1609.90    127.51 o 
 -14   0  12     4496.74     4463.97    105.41 o 
 -12   0  12     9072.97     8664.51    229.77 o 
 -10   0  12     2170.72     2048.71     55.39 o 
  -8   0  12     3282.54     3282.86     62.75 o 
  -6   0  12     4105.16     4034.83     72.98 o 
  -4   0  12    15910.40    15639.43    242.88 o 
  -2   0  12     8857.03     8533.22    138.72 o 
   0   0  12       19.68       46.26      7.50 o 
   2   0  12     4253.12     4426.75     79.67 o 
   4   0  12     6341.44     6284.79     94.91 o 
   6   0  12      937.52     1013.72     30.43 o 
   8   0  12      355.97      394.15     27.25 o 
  10   0  12     1646.94     1498.51     53.46 o 
 -18   1  12     1713.25     1787.45     49.64 o 
 -17   1  12       34.44       44.23     11.40 o 
 -16   1  12     2868.50     2907.46    103.03 o 
 -15   1  12      537.11      536.49     18.48 o 
 -14   1  12       23.49       18.61      6.43 o 
 -13   1  12      361.31      393.34     13.67 o 
 -12   1  12     2173.17     2279.28     35.85 o 
 -11   1  12      255.29      273.05     10.95 o 
 -10   1  12     3765.40     3820.96     47.32 o 
  -9   1  12      960.95      916.34     17.17 o 
  -8   1  12      151.16      120.80      6.74 o 
  -7   1  12      476.52      534.67     12.16 o 
  -6   1  12     4923.88     4775.50     54.97 o 
  -5   1  12      837.40      883.69     15.69 o 
  -4   1  12    10731.22    10373.31    109.09 o 
  -3   1  12        4.52        0.00      3.07 o 
  -2   1  12     5874.19     5889.00     65.61 o 
  -1   1  12      798.38      836.76     16.49 o 
   0   1  12     4267.32     4295.41     50.49 o 
   1   1  12      694.28      691.83     15.18 o 
   2   1  12     3445.37     3227.00     40.63 o 
   3   1  12       10.22       12.18      4.15 o 
   4   1  12     1891.67     1920.11     30.82 o 
   5   1  12      284.49      294.96     11.53 o 
   6   1  12     1393.25     1404.18     26.19 o 
   7   1  12       27.68       23.69      6.57 o 
   8   1  12      131.66      114.11     11.64 o 
   9   1  12      171.26      169.31     13.56 o 
  10   1  12      300.92      329.65     21.91 o 
 -17   2  12      146.27      163.71     15.16 o 
 -16   2  12      487.15      469.36     21.15 o 
 -15   2  12      668.22      735.65     24.95 o 
 -14   2  12     1936.93     1881.45     41.32 o 
 -13   2  12      676.57      679.80     18.09 o 
 -12   2  12     2493.04     2390.65     37.84 o 
 -11   2  12      758.29      778.79     26.63 o 
 -10   2  12     3099.65     3026.35     43.56 o 
  -9   2  12     2587.74     2698.29     47.06 o 
  -8   2  12     2563.02     2601.33     34.66 o 
  -7   2  12     3238.70     3224.68     40.54 o 
  -6   2  12     2355.52     2380.26     31.79 o 
  -5   2  12     1065.12     1093.18     22.24 o 
  -4   2  12     5635.12     5670.44     76.98 o 
  -3   2  12     1687.64     1639.65     26.74 o 
  -2   2  12     5145.56     5034.24     63.65 o 
  -1   2  12      979.18      996.39     19.62 o 
   0   2  12        3.09        3.40      4.24 o 
   1   2  12       24.41       20.85      4.88 o 
   2   2  12      981.96     1007.30     39.04 o 
   3   2  12      928.07      905.32     23.50 o 
   4   2  12     3526.89     3512.63     54.54 o 
   5   2  12      256.54      252.88     12.62 o 
   6   2  12      266.75      284.46     13.56 o 
   7   2  12      761.05      726.32     23.32 o 
   8   2  12      214.73      216.43     14.75 o 
   9   2  12      335.84      325.71     21.04 o 
  10   2  12      865.49      880.03     38.11 o 
 -16   3  12      664.60      736.09     31.53 o 
 -15   3  12     1183.57     1274.06     35.02 o 
 -14   3  12      151.40      135.22     13.25 o 
 -13   3  12     1189.51     1202.83     34.06 o 
 -12   3  12      543.87      581.70     18.92 o 
 -11   3  12     1741.83     1751.94     34.40 o 
 -10   3  12     1691.67     1710.51     33.46 o 
  -9   3  12     2077.89     2022.04     36.82 o 
  -8   3  12        3.90        4.34      4.60 o 
  -7   3  12     3417.87     3398.68     47.52 o 
  -6   3  12     1247.28     1274.89     23.75 o 
  -5   3  12     1839.80     1866.57     30.34 o 
  -4   3  12     5894.50     5822.35     73.01 o 
  -3   3  12      922.78      961.60     19.79 o 
  -2   3  12     2225.47     2167.41     33.78 o 
  -1   3  12     1482.18     1413.21     25.38 o 
   0   3  12     2080.74     2040.88     32.77 o 
   1   3  12     2229.43     2196.57     38.39 o 
   2   3  12     1735.19     1722.25     40.45 o 
   3   3  12      171.38      154.11     10.97 o 
   4   3  12      415.22      448.78     16.75 o 
   5   3  12      621.81      629.70     19.30 o 
   6   3  12      189.75      203.53     15.31 o 
   7   3  12      628.82      649.11     22.96 o 
   8   3  12       46.76       62.08     10.47 o 
   9   3  12      639.93      632.80     24.57 o 
 -15   4  12     1030.39     1072.55     32.86 o 
 -14   4  12       81.36       98.46     12.71 o 
 -13   4  12     2560.46     2573.46     54.00 o 
 -12   4  12       66.76       65.98     10.25 o 
 -11   4  12       51.59       46.46      9.38 o 
 -10   4  12      668.16      661.63     22.37 o 
  -9   4  12     2932.09     2992.17     50.25 o 
  -8   4  12      569.77      589.24     19.14 o 
  -7   4  12     3033.88     3086.11     53.84 o 
  -6   4  12       27.73       41.84      7.96 o 
  -5   4  12     1871.61     1879.12     31.75 o 
  -4   4  12      161.92      160.55      9.44 o 
  -3   4  12     2625.12     2605.67     39.78 o 
  -2   4  12     1101.65     1094.76     22.50 o 
  -1   4  12     3221.52     3320.48     47.77 o 
   0   4  12       89.14       93.59      8.70 o 
   1   4  12     1563.27     1450.55     30.23 o 
   2   4  12       64.51       54.27      8.01 o 
   3   4  12     1045.15     1015.26     26.57 o 
   4   4  12      299.53      303.70     16.57 o 
   5   4  12      483.78      501.94     20.75 o 
   6   4  12       37.04       40.00      9.09 o 
   7   4  12     1119.98     1083.49     31.67 o 
   8   4  12        5.36       16.58      8.81 o 
 -14   5  12        0.05        5.54      8.54 o 
 -13   5  12      843.37      855.36     29.58 o 
 -12   5  12        0.85        0.00      7.51 o 
 -11   5  12     1451.72     1425.55     37.71 o 
 -10   5  12       78.61       59.61     10.45 o 
  -9   5  12      678.54      735.75     21.91 o 
  -8   5  12        9.06        0.00      5.31 o 
  -7   5  12      846.94      763.71     27.04 o 
  -6   5  12       19.18       16.07      7.11 o 
  -5   5  12      442.05      481.46     15.44 o 
  -4   5  12      858.87      843.43     20.27 o 
  -3   5  12      276.94      315.20     14.59 o 
  -2   5  12       33.19       32.42      7.29 o 
  -1   5  12      684.17      638.10     19.60 o 
   0   5  12       37.99       39.26      7.40 o 
   1   5  12     1442.16     1458.58     31.59 o 
   2   5  12      161.83      164.68     12.05 o 
   3   5  12       91.56       68.93     10.06 o 
   4   5  12        7.42       10.53      7.50 o 
   5   5  12      246.38      222.78     21.53 o 
   6   5  12       22.18       13.96      8.46 o 
   7   5  12      479.47      520.71     23.88 o 
 -11   6  12       82.16       86.73     13.58 o 
 -10   6  12       50.18       57.45     11.11 o 
  -9   6  12      510.00      489.14     22.65 o 
  -8   6  12       11.88        5.20      8.04 o 
  -7   6  12     1686.68     1858.82     38.52 o 
  -6   6  12       47.20       60.84      9.12 o 
  -5   6  12      643.25      617.90     20.51 o 
  -4   6  12       12.92       12.61      6.62 o 
  -3   6  12     1113.08     1084.97     27.00 o 
  -2   6  12        1.29        0.00      6.13 o 
  -1   6  12      943.81     1069.74     27.08 o 
   0   6  12       53.61       50.65      8.45 o 
   1   6  12      779.86      731.02     22.61 o 
   2   6  12      328.98      273.98     17.45 o 
   3   6  12      506.21      500.49     22.44 o 
   4   6  12        5.00        5.76      8.30 o 
  -7   7  12        1.17        3.04      8.82 o 
  -6   7  12      231.72      238.47     15.61 o 
  -5   7  12       59.27      105.84     15.58 o 
  -4   7  12       49.79       63.53     17.34 o 
  -3   7  12        4.38        0.00      6.36 o 
  -2   7  12      127.55       89.47     12.05 o 
  -1   7  12      117.97      138.23     12.39 o 
   0   7  12       97.01       95.89     12.47 o 
 -17   0  13      166.86      173.51     21.06 o 
 -15   0  13     2412.25     2507.24     70.58 o 
 -13   0  13     3775.66     3627.85    153.04 o 
 -11   0  13      597.83      712.34     23.73 o 
  -9   0  13    10992.19    11034.74    178.54 o 
  -7   0  13    10187.56    10157.92    184.42 o 
  -5   0  13     5546.16     5570.38     96.62 o 
  -3   0  13     6275.04     6107.16    114.01 o 
  -1   0  13     3938.88     3894.16     71.77 o 
   1   0  13     2385.78     2353.19     58.98 o 
   3   0  13      571.03      576.56     21.30 o 
   5   0  13     1639.38     1636.26     50.50 o 
   7   0  13     1316.69     1305.10     48.26 o 
   9   0  13     1203.47     1183.39     63.54 o 
 -17   1  13     1211.28     1239.80     39.37 o 
 -16   1  13       78.94       74.92     14.74 o 
 -15   1  13     1631.33     1627.64     37.67 o 
 -14   1  13       10.51        0.00      6.23 o 
 -13   1  13     1759.74     1830.52     34.57 o 
 -12   1  13      850.79      845.13     21.16 o 
 -11   1  13     1459.09     1578.81     30.34 o 
 -10   1  13      749.19      711.06     18.57 o 
  -9   1  13     2266.46     2239.74     34.09 o 
  -8   1  13      644.67      612.58     17.38 o 
  -7   1  13     6564.98     6652.23     80.20 o 
  -6   1  13        6.06        0.00      4.45 o 
  -5   1  13     5638.67     5613.80     84.98 o 
  -4   1  13      435.09      402.87     11.84 o 
  -3   1  13     1266.43     1260.27     22.35 o 
  -2   1  13      185.80      189.04      8.90 o 
  -1   1  13    11107.58    10808.87    123.09 o 
   0   1  13       74.08       78.51      6.59 o 
   1   1  13     3884.26     3666.63     48.99 o 
   2   1  13        2.86        9.85      4.61 o 
   3   1  13       43.80       45.47      6.22 o 
   4   1  13      217.17      236.45     12.28 o 
   5   1  13      994.77     1023.04     23.87 o 
   6   1  13      310.35      307.04     13.84 o 
   7   1  13     1052.98     1182.89     30.79 o 
   8   1  13       42.92       18.15     11.97 o 
   9   1  13      952.81      908.06     32.06 o 
  10   1  13       34.69       17.09     20.26 o 
 -17   2  13       18.09       23.96     12.84 o 
 -16   2  13      349.38      304.86     25.84 o 
 -15   2  13     1809.51     1899.71     87.11 o 
 -14   2  13     1190.42     1218.98     31.32 o 
 -13   2  13     2637.77     2571.16     50.27 o 
 -12   2  13     1926.10     1837.07     35.58 o 
 -11   2  13       18.23       14.28      5.64 o 
 -10   2  13      972.41      947.53     25.40 o 
  -9   2  13     4073.09     4057.89     54.78 o 
  -8   2  13       87.71       70.65      7.38 o 
  -7   2  13     3326.79     3359.87     46.58 o 
  -6   2  13      542.73      516.05     13.94 o 
  -5   2  13     4324.63     4333.25     59.14 o 
  -4   2  13     3214.48     3219.61     53.93 o 
  -3   2  13     5964.18     5766.87     72.07 o 
  -2   2  13     2296.48     2235.73     34.28 o 
  -1   2  13     3318.34     3355.66     57.63 o 
   0   2  13      145.60      129.63      8.18 o 
   1   2  13     1520.78     1552.35     34.59 o 
   2   2  13     3175.77     3078.10     49.09 o 
   3   2  13      374.97      380.70     16.04 o 
   4   2  13      682.59      674.62     19.51 o 
   5   2  13      994.20      993.66     24.52 o 
   6   2  13      214.10      218.37     13.67 o 
   7   2  13     1033.64     1078.51     30.01 o 
   8   2  13      403.96      415.43     23.28 o 
   9   2  13      529.18      538.93     50.10 o 
 -16   3  13      898.24      895.51     35.07 o 
 -15   3  13      600.77      608.60     24.37 o 
 -14   3  13       25.13       21.75      8.68 o 
 -13   3  13      517.12      564.69     19.36 o 
 -12   3  13     3389.90     3306.90     54.88 o 
 -11   3  13      479.61      490.61     23.61 o 
 -10   3  13     1863.83     1877.31     36.06 o 
  -9   3  13      466.17      482.01     16.42 o 
  -8   3  13      388.93      353.66     12.61 o 
  -7   3  13     1274.92     1304.81     24.66 o 
  -6   3  13      499.41      477.74     14.08 o 
  -5   3  13     1430.47     1431.82     25.99 o 
  -4   3  13      791.69      753.61     17.66 o 
  -3   3  13      232.03      239.52     10.60 o 
  -2   3  13     2118.06     2007.95     32.73 o 
  -1   3  13      981.78     1005.86     32.81 o 
   0   3  13      787.55      814.23     20.78 o 
   1   3  13      956.14      954.95     23.08 o 
   2   3  13      907.96      874.46     22.50 o 
   3   3  13       11.64       10.37      5.79 o 
   4   3  13     1284.40     1280.07     28.92 o 
   5   3  13      415.20      400.79     18.49 o 
   6   3  13      530.54      478.38     33.45 o 
   7   3  13      777.30      864.09     27.62 o 
   8   3  13        0.09        0.00      6.99 o 
 -15   4  13      263.97      315.05     20.00 o 
 -14   4  13     1626.58     1684.14     42.19 o 
 -13   4  13      438.17      408.94     20.70 o 
 -12   4  13      930.03      908.93     28.49 o 
 -11   4  13      125.33      122.93     15.62 o 
 -10   4  13     1844.93     1875.60     38.28 o 
  -9   4  13       98.01      110.08     10.18 o 
  -8   4  13     1630.74     1646.51     33.54 o 
  -7   4  13      379.58      417.30     14.81 o 
  -6   4  13     1785.92     1872.72     32.36 o 
  -5   4  13      792.69      772.71     18.88 o 
  -4   4  13     2887.40     2767.86     42.28 o 
  -3   4  13     1271.41     1253.41     24.90 o 
  -2   4  13      985.20      977.74     24.78 o 
  -1   4  13      317.50      351.88     15.12 o 
   0   4  13       99.20       80.37     11.66 o 
   1   4  13      331.22      292.46     15.67 o 
   2   4  13     2878.11     2673.81     46.96 o 
   3   4  13      161.43      165.01     12.00 o 
   4   4  13     1598.13     1578.37     38.32 o 
   5   4  13      244.08      256.76     16.56 o 
   6   4  13      396.30      401.44     20.28 o 
   7   4  13      174.85      187.93     15.90 o 
 -13   5  13        8.80       17.73      9.42 o 
 -12   5  13     2230.93     2160.47     50.44 o 
 -11   5  13        7.83       23.05      8.85 o 
 -10   5  13     1436.75     1415.10     37.08 o 
  -9   5  13       18.55       19.86      7.04 o 
  -8   5  13       51.85       57.45      8.57 o 
  -7   5  13      143.22      119.46     10.90 o 
  -6   5  13      734.11      733.51     21.16 o 
  -5   5  13        8.86        3.45      5.50 o 
  -4   5  13      656.05      698.65     18.85 o 
  -3   5  13       11.60        8.01      5.54 o 
  -2   5  13     1397.50     1188.55     27.90 o 
  -1   5  13        3.91        7.68      5.85 o 
   0   5  13      927.04      940.90     24.92 o 
   1   5  13      271.21      260.03     14.45 o 
   2   5  13     1066.57     1144.08     28.33 o 
   3   5  13      119.19      119.71     12.66 o 
   4   5  13     1062.62     1062.02     31.73 o 
   5   5  13        4.58        8.78     12.56 o 
   6   5  13      111.56      124.72     14.28 o 
 -11   6  13        7.47        0.00      7.58 o 
 -10   6  13      758.68      721.30     27.02 o 
  -9   6  13       83.80       89.92     12.38 o 
  -8   6  13      909.64      955.89     26.83 o 
  -7   6  13        3.09        4.59      7.19 o 
  -6   6  13      641.33      681.01     21.98 o 
  -5   6  13       25.53       11.99      7.02 o 
  -4   6  13      507.23      501.79     22.51 o 
  -3   6  13       28.73       19.98      7.39 o 
  -2   6  13      680.65      723.33     22.42 o 
  -1   6  13       49.90       39.99     11.21 o 
   0   6  13        1.24        0.00      6.25 o 
   1   6  13        1.13        0.00      6.05 o 
   2   6  13      604.83      629.31     24.47 o 
   3   6  13       19.27       25.18      9.43 o 
  -4   7  13      397.30      429.16     22.24 o 
 -16   0  14     1273.85     1593.98     95.52 o 
 -14   0  14     2686.90     2863.75    110.26 o 
 -12   0  14     2687.79     2421.36     53.04 o 
 -10   0  14     6119.40     5985.63    105.59 o 
  -8   0  14     3741.31     3542.70     68.60 o 
  -6   0  14      140.45      153.93     19.43 o 
  -4   0  14    18207.13    18231.94    283.61 o 
  -2   0  14     4782.48     4721.53     85.24 o 
   0   0  14       12.26       21.29      6.87 o 
   2   0  14     3531.22     3511.18     68.63 o 
   4   0  14     1501.46     1488.67     51.71 o 
   6   0  14      436.28      443.23     26.62 o 
   8   0  14     1447.12     1540.38     53.32 o 
 -17   1  14      605.02      620.08     27.40 o 
 -16   1  14      471.47      424.81     19.75 o 
 -15   1  14       49.89       42.71      9.20 o 
 -14   1  14       96.75      100.45     15.06 o 
 -13   1  14      381.24      377.98     15.28 o 
 -12   1  14     6265.29     6392.25     88.21 o 
 -11   1  14       31.10       38.01      5.86 o 
 -10   1  14     3303.14     3198.31     45.44 o 
  -9   1  14      139.49      127.02      8.40 o 
  -8   1  14     1467.32     1502.79     26.14 o 
  -7   1  14      720.92      711.36     16.71 o 
  -6   1  14     2470.93     2525.60     37.15 o 
  -5   1  14       66.36       76.30      7.80 o 
  -4   1  14     2463.85     2443.98     36.09 o 
  -3   1  14      103.51      110.36      7.63 o 
  -2   1  14     3425.97     3373.69     46.19 o 
  -1   1  14      854.48      918.97     19.18 o 
   0   1  14     1071.39     1078.98     21.29 o 
   1   1  14      508.15      523.61     14.49 o 
   2   1  14     1696.84     1605.84     36.78 o 
   3   1  14        6.97       11.74      6.39 o 
   4   1  14     2985.77     2991.00     50.01 o 
   5   1  14      138.54      138.26     10.53 o 
   6   1  14      955.24     1004.48     28.14 o 
   7   1  14       21.88       22.10      8.48 o 
   8   1  14       55.90       39.87     10.73 o 
   9   1  14       99.38      118.12     16.14 o 
 -17   2  14      166.34      144.06     40.81 o 
 -16   2  14      513.58      532.62     33.24 o 
 -15   2  14     1443.27     1340.13     70.20 o 
 -14   2  14     1449.57     1468.86     35.74 o 
 -13   2  14      516.82      481.41     25.52 o 
 -12   2  14     1865.15     1667.22     37.95 o 
 -11   2  14        0.40        3.71      7.33 o 
 -10   2  14     3517.93     3734.45     65.21 o 
  -9   2  14     1504.59     1575.62     30.96 o 
  -8   2  14     3482.04     3392.39     52.69 o 
  -7   2  14     2565.67     2561.49     42.64 o 
  -6   2  14      602.01      634.38     20.26 o 
  -5   2  14      468.41      433.75     14.85 o 
  -4   2  14     7792.68     7869.96    104.26 o 
  -3   2  14      138.85      154.89     10.31 o 
  -2   2  14     1727.31     1656.20     31.67 o 
  -1   2  14      501.58      476.23     15.82 o 
   0   2  14      113.04      123.17     13.01 o 
   1   2  14     2386.20     2395.28     41.50 o 
   2   2  14     2636.56     2551.37     49.00 o 
   3   2  14      720.62      670.47     22.12 o 
   4   2  14     1051.41     1065.30     29.03 o 
   5   2  14       53.14       52.72     10.51 o 
   6   2  14      145.68      143.01     15.31 o 
   7   2  14      285.79      240.99     23.15 o 
   8   2  14      800.74      884.08     47.05 o 
 -16   3  14      256.47      232.36     25.24 o 
 -15   3  14      198.57      183.36     17.80 o 
 -14   3  14       19.41       25.49     10.71 o 
 -13   3  14     1405.46     1341.95     52.41 o 
 -12   3  14     1700.90     1730.85     39.87 o 
 -11   3  14     1347.08     1352.09     33.86 o 
 -10   3  14      465.47      443.95     30.13 o 
  -9   3  14      366.00      336.72     16.77 o 
  -8   3  14      124.05      107.59     10.43 o 
  -7   3  14     3104.76     3128.32     45.92 o 
  -6   3  14      210.04      229.24     10.90 o 
  -5   3  14      691.22      711.87     17.73 o 
  -4   3  14      111.57      128.76      9.87 o 
  -3   3  14        0.65        0.00      4.81 o 
  -2   3  14      838.59      812.74     21.36 o 
  -1   3  14     4381.86     4281.22     58.58 o 
   0   3  14     1121.79     1176.20     49.44 o 
   1   3  14      588.48      609.13     27.70 o 
   2   3  14      943.69      981.56     24.62 o 
   3   3  14      241.90      197.95     12.56 o 
   4   3  14      399.23      427.61     17.14 o 
   5   3  14      722.70      728.21     26.39 o 
   6   3  14      157.58      117.90     12.52 o 
   7   3  14       63.97       66.69     11.19 o 
 -14   4  14       93.65       81.94     13.40 o 
 -13   4  14      991.79     1048.92     31.81 o 
 -12   4  14      991.95      913.20     29.17 o 
 -11   4  14       12.80        9.32      6.52 o 
 -10   4  14      224.65      246.98     14.13 o 
  -9   4  14     1965.29     1945.60     38.28 o 
  -8   4  14      355.54      354.90     15.60 o 
  -7   4  14      854.74      910.52     21.30 o 
  -6   4  14      305.93      339.89     13.54 o 
  -5   4  14      236.53      225.33     11.64 o 
  -4   4  14      479.79      535.61     16.07 o 
  -3   4  14     1830.44     1804.43     32.01 o 
  -2   4  14      329.12      324.01     17.19 o 
  -1   4  14     1288.67     1318.92     29.33 o 
   0   4  14      135.33      112.63     12.14 o 
   1   4  14     2312.96     2214.60     41.70 o 
   2   4  14      330.09      343.95     16.05 o 
   3   4  14      498.10      490.36     19.25 o 
   4   4  14      200.29      214.73     15.65 o 
   5   4  14      303.26      345.29     19.19 o 
   6   4  14        0.08        0.00      7.75 o 
 -13   5  14      946.20      922.31     31.47 o 
 -12   5  14       44.40       42.95     10.65 o 
 -11   5  14     1130.83     1112.50     33.34 o 
 -10   5  14       24.02       14.48      7.63 o 
  -9   5  14      241.95      289.50     15.76 o 
  -8   5  14       15.71       17.79      7.06 o 
  -7   5  14     2280.42     2232.44     74.31 o 
  -6   5  14      157.35      142.85     10.68 o 
  -5   5  14     1168.81     1210.63     26.14 o 
  -4   5  14        8.11       11.65      5.93 o 
  -3   5  14       97.55      138.05     11.18 o 
  -2   5  14        1.18        4.86      6.31 o 
  -1   5  14     2520.26     2415.71     44.94 o 
   0   5  14       32.16       43.64      8.17 o 
   1   5  14      211.88      243.07     14.64 o 
   2   5  14       36.89       45.79      8.66 o 
   3   5  14      166.93      124.82     25.31 o 
   4   5  14        0.14        3.64      8.58 o 
 -10   6  14      138.09      154.16     15.33 o 
  -9   6  14      894.74      880.14     29.89 o 
  -8   6  14      103.45       94.47     11.28 o 
  -7   6  14      563.41      655.21     22.54 o 
  -6   6  14       18.46        5.60      8.08 o 
  -5   6  14       76.32       68.52     10.03 o 
  -4   6  14       75.75       70.24     10.89 o 
  -3   6  14      829.03      842.86     24.94 o 
  -2   6  14        0.75        0.00      6.46 o 
  -1   6  14      505.12      496.61     19.76 o 
   0   6  14        0.27        0.00      6.55 o 
   1   6  14      602.29      555.95     23.47 o 
 -17   0  15      433.55      418.85     33.82 o 
 -15   0  15     5231.48     5116.30    121.13 o 
 -13   0  15     1985.46     1779.74     77.52 o 
 -11   0  15      242.83      151.66     17.65 o 
  -9   0  15     6320.06     6070.60    128.16 o 
  -7   0  15     2913.67     2795.66     57.83 o 
  -5   0  15     1092.09     1127.51     31.18 o 
  -3   0  15     3171.70     3225.36     63.86 o 
  -1   0  15     1013.62      939.56     28.27 o 
   1   0  15    11803.14    11362.57    185.79 o 
   3   0  15     2711.45     2707.61     65.39 o 
   5   0  15      501.12      490.36     27.76 o 
   7   0  15     2129.51     2106.94     87.15 o 
 -17   1  15     1814.37     1902.10     51.11 o 
 -16   1  15        2.07        0.00      7.51 o 
 -15   1  15      588.75      524.37     21.37 o 
 -14   1  15       16.16       11.49      7.28 o 
 -13   1  15     3822.06     3861.92     60.14 o 
 -12   1  15      875.67      871.49     22.62 o 
 -11   1  15     4997.93     4803.70     63.50 o 
 -10   1  15      105.52       99.20      8.79 o 
  -9   1  15      264.67      240.09     14.00 o 
  -8   1  15      108.77      113.94      8.28 o 
  -7   1  15     5153.94     5009.49     67.71 o 
  -6   1  15      706.62      705.48     16.90 o 
  -5   1  15       80.90       90.45      8.52 o 
  -4   1  15     1190.67     1211.00     22.97 o 
  -3   1  15      289.31      284.52     11.11 o 
  -2   1  15      949.23      949.88     20.72 o 
  -1   1  15     4849.66     4864.10     63.01 o 
   0   1  15       99.48      106.90      9.55 o 
   1   1  15      871.67      902.07     20.08 o 
   2   1  15        1.40        8.01      5.43 o 
   3   1  15      100.07      109.24      9.68 o 
   4   1  15      334.50      348.63     14.96 o 
   5   1  15     1921.21     1946.03     63.96 o 
   6   1  15       55.47       67.66     12.68 o 
   7   1  15      172.94      148.78     19.62 o 
   8   1  15        0.09        7.75     12.50 o 
 -16   2  15      234.41      258.47     44.25 o 
 -15   2  15     2310.30     2360.29     58.03 o 
 -14   2  15      650.97      719.54     24.51 o 
 -13   2  15     1012.27      984.75     40.00 o 
 -12   2  15        2.13        1.51      6.55 o 
 -11   2  15       17.80       12.89      6.72 o 
 -10   2  15     2847.70     2756.93     52.73 o 
  -9   2  15     3365.29     3370.40     53.61 o 
  -8   2  15      634.72      655.35     22.07 o 
  -7   2  15     1112.01     1098.93     26.94 o 
  -6   2  15       34.34       34.52      6.67 o 
  -5   2  15      397.29      367.95     21.21 o 
  -4   2  15     2222.24     2168.03     38.67 o 
  -3   2  15     2551.78     2609.81     44.18 o 
  -2   2  15      871.44      843.99     21.90 o 
  -1   2  15      757.40      758.50     20.54 o 
   0   2  15        2.64        0.00      5.19 o 
   1   2  15     3767.09     3538.56     62.80 o 
   2   2  15       81.60      102.24     11.27 o 
   3   2  15     1297.50     1235.83     46.22 o 
   4   2  15       46.28       53.56      9.85 o 
   5   2  15      270.80      258.17     16.35 o 
   6   2  15       21.99       18.30     10.12 o 
   7   2  15     1135.62     1111.64     45.97 o 
 -15   3  15      203.76      224.53     28.20 o 
 -14   3  15        0.31        0.00      8.57 o 
 -13   3  15     1203.05     1180.53     32.78 o 
 -12   3  15     1964.35     2001.32     44.41 o 
 -11   3  15     1807.47     1734.75     62.28 o 
 -10   3  15      195.08      192.04     14.45 o 
  -9   3  15      480.23      421.87     26.39 o 
  -8   3  15      630.59      606.16     18.70 o 
  -7   3  15     1684.15     1715.40     38.06 o 
  -6   3  15     4444.89     4376.96     66.08 o 
  -5   3  15       30.62       36.28     10.31 o 
  -4   3  15     1957.03     1912.98     36.40 o 
  -3   3  15        3.23        7.01      5.84 o 
  -2   3  15     1919.32     1802.25     35.11 o 
  -1   3  15     1477.61     1536.54     32.05 o 
   0   3  15      822.17      807.09     24.90 o 
   1   3  15      160.02      177.17     13.78 o 
   2   3  15       46.82       46.01      9.13 o 
   3   3  15       57.05       56.00     10.14 o 
   4   3  15     1247.76     1258.25     34.12 o 
   5   3  15      810.79      839.93     53.31 o 
   6   3  15       46.85       67.75     13.10 o 
 -14   4  15      981.14     1086.03     38.33 o 
 -13   4  15       41.27       42.48     11.61 o 
 -12   4  15      127.85      163.49     14.64 o 
 -11   4  15        3.05        1.98      7.25 o 
 -10   4  15     2269.97     2269.09     54.33 o 
  -9   4  15      572.98      597.39     23.71 o 
  -8   4  15     1981.50     1988.35     44.08 o 
  -7   4  15      316.16      313.90     16.82 o 
  -6   4  15       82.90       83.28      9.42 o 
  -5   4  15        6.63        8.90      6.42 o 
  -4   4  15     3393.65     3334.98     54.93 o 
  -3   4  15      220.65      225.41     13.16 o 
  -2   4  15      576.27      594.76     21.88 o 
  -1   4  15      184.90      186.05     20.60 o 
   0   4  15        3.81        0.00      6.68 o 
   1   4  15      104.88      121.76     12.56 o 
   2   4  15     1220.95     1278.82     34.60 o 
   3   4  15      188.57      209.55     15.93 o 
   4   4  15       50.13       63.10     12.63 o 
   5   4  15       75.26       81.55     13.61 o 
 -12   5  15     1174.43     1194.69     41.45 o 
 -11   5  15        1.23        0.00     10.65 o 
 -10   5  15      155.36      218.78     14.73 o 
  -9   5  15       84.13       77.43      9.92 o 
  -8   5  15      399.46      391.81     23.01 o 
  -7   5  15       97.94      113.77     11.46 o 
  -6   5  15     2319.60     2357.24     40.51 o 
  -5   5  15        4.84        2.56      6.02 o 
  -4   5  15      308.97      370.65     15.26 o 
  -3   5  15      149.53      129.78     14.36 o 
  -2   5  15      846.85      788.08     23.31 o 
  -1   5  15        2.81       20.18      8.49 o 
   0   5  15      914.50      971.91     26.79 o 
   1   5  15       12.94       11.13      7.10 o 
   2   5  15      114.26      126.19     12.23 o 
   3   5  15       16.57       20.54      9.08 o 
  -8   6  15      429.79      466.51     20.51 o 
  -7   6  15       17.60       24.40      8.31 o 
  -6   6  15       98.64      136.10     14.43 o 
  -5   6  15      100.97       85.33     12.57 o 
  -4   6  15     1614.33     1651.45     41.07 o 
  -3   6  15       16.56        6.26      7.33 o 
  -2   6  15      355.46      426.72     19.10 o 
  -1   6  15       15.36        0.00      6.83 o 
 -16   0  16      730.98      817.63     99.92 o 
 -14   0  16     2595.84     2511.11    133.28 o 
 -12   0  16       58.68       60.31     10.44 o 
 -10   0  16     5164.21     5351.31    141.17 o 
  -8   0  16     2106.18     2035.96     56.98 o 
  -6   0  16      988.39     1000.63     60.15 o 
  -4   0  16     1890.88     1800.76     42.98 o 
  -2   0  16      867.79      761.41     48.47 o 
   0   0  16      107.17      106.55     20.12 o 
   2   0  16     4366.08     4306.48     83.35 o 
   4   0  16      280.52      265.70     22.42 o 
   6   0  16      241.34      261.28     29.26 o 
 -16   1  16      453.44      417.81     24.29 o 
 -15   1  16        0.14       17.38      9.66 o 
 -14   1  16       46.69       30.85     13.10 o 
 -13   1  16      101.02      121.28     10.63 o 
 -12   1  16     8112.52     7820.13    106.02 o 
 -11   1  16       98.35      115.10      8.94 o 
 -10   1  16      789.27      717.00     20.57 o 
  -9   1  16        0.93        0.00      4.64 o 
  -8   1  16      807.35      882.78     20.00 o 
  -7   1  16     1261.37     1163.28     23.33 o 
  -6   1  16     5643.06     5621.92     71.75 o 
  -5   1  16       50.17       35.45      6.83 o 
  -4   1  16       69.10       63.65      7.79 o 
  -3   1  16        6.91        3.97      5.54 o 
  -2   1  16     3555.81     3558.65     80.85 o 
  -1   1  16       88.17       74.66      9.48 o 
   0   1  16     2135.23     2068.51     38.09 o 
   1   1  16       68.40       53.23      8.32 o 
   2   1  16        9.45       11.56      7.30 o 
   3   1  16      107.18       96.95     11.28 o 
   4   1  16     2892.45     2889.21     55.87 o 
   5   1  16       43.59       41.41     11.59 o 
   6   1  16       81.46       58.03     16.91 o 
   7   1  16       19.63        9.88     11.91 o 
 -16   2  16      682.15      685.19     36.58 o 
 -15   2  16     1615.47     1657.01     53.62 o 
 -14   2  16     1603.26     1594.10     38.85 o 
 -13   2  16       34.41       48.37      9.43 o 
 -12   2  16      151.42      146.77     16.23 o 
 -11   2  16       33.11       25.16      7.69 o 
 -10   2  16     2228.37     2363.00     42.54 o 
  -9   2  16     2546.65     2477.90     43.63 o 
  -8   2  16     1237.88     1212.31     27.39 o 
  -7   2  16       36.64       30.29     10.30 o 
  -6   2  16      679.82      664.05     19.55 o 
  -5   2  16     1766.94     1701.68     33.57 o 
  -4   2  16     1191.62     1197.47     27.11 o 
  -3   2  16     1394.65     1380.57     29.63 o 
  -2   2  16      532.18      541.26     23.12 o 
  -1   2  16      173.82      179.68     11.86 o 
   0   2  16       46.26       65.99      9.00 o 
   1   2  16     1239.57     1207.45     37.56 o 
   2   2  16     3760.04     3808.79     91.72 o 
   3   2  16      179.82      182.51     14.69 o 
   4   2  16      144.23      162.81     14.34 o 
   5   2  16        0.06        0.00      7.48 o 
   6   2  16       35.18        1.46     11.75 o 
 -15   3  16        8.95        9.84      9.98 o 
 -14   3  16        5.00        0.00      7.21 o 
 -13   3  16      944.51     1042.88     34.57 o 
 -12   3  16     1791.39     1758.79     41.85 o 
 -11   3  16     1108.06     1151.74     32.03 o 
 -10   3  16      299.57      301.85     17.43 o 
  -9   3  16        0.53        0.00      6.66 o 
  -8   3  16      478.39      423.00     16.65 o 
  -7   3  16     2722.72     2603.42     51.44 o 
  -6   3  16     1714.99     1711.90     52.94 o 
  -5   3  16      272.89      279.70     14.37 o 
  -4   3  16       42.00       28.67     12.59 o 
  -3   3  16      130.38      119.90     12.58 o 
  -2   3  16      454.37      435.14     17.05 o 
  -1   3  16     1634.13     1591.94     37.92 o 
   0   3  16      495.33      513.21     21.08 o 
   1   3  16      135.51      138.84     13.27 o 
   2   3  16        0.13        0.00      7.09 o 
   3   3  16      139.54      132.26     13.79 o 
   4   3  16      391.76      417.05     20.96 o 
   5   3  16      645.56      665.31     29.58 o 
 -13   4  16      170.07      199.35     19.45 o 
 -12   4  16      120.66      128.57     13.68 o 
 -11   4  16      132.69      112.54     14.31 o 
 -10   4  16      138.58      151.30     14.26 o 
  -9   4  16     3215.44     3337.95     64.02 o 
  -8   4  16       63.19       51.90     10.41 o 
  -7   4  16      175.43      163.72     22.75 o 
  -6   4  16      309.28      317.58     15.66 o 
  -5   4  16     1242.18     1211.95     37.46 o 
  -4   4  16      363.51      376.63     16.73 o 
  -3   4  16     2649.41     2641.84     47.62 o 
  -2   4  16      160.03      150.91     13.33 o 
  -1   4  16       32.78       37.54      9.24 o 
   0   4  16       21.82       14.36      7.99 o 
   1   4  16      784.20      738.41     26.12 o 
   2   4  16      663.88      665.09     25.11 o 
   3   4  16      165.74      177.31     20.19 o 
   4   4  16        8.69       17.25     10.30 o 
 -11   5  16      856.20      876.67     40.29 o 
 -10   5  16       68.31       51.62     12.22 o 
  -9   5  16       24.03       24.66     10.61 o 
  -8   5  16       10.16       10.37      7.99 o 
  -7   5  16     1666.87     1727.07     42.17 o 
  -6   5  16        0.10       15.91      7.68 o 
  -5   5  16      221.21      242.69     15.05 o 
  -4   5  16        0.58        0.00      7.28 o 
  -3   5  16       30.60       25.44      9.03 o 
  -2   5  16        0.13        0.38      7.42 o 
  -1   5  16     1785.88     1736.05     42.23 o 
   0   5  16        1.49        1.36      8.33 o 
   1   5  16       27.21       23.21      9.73 o 
  -5   6  16      217.91      216.19     20.69 o 
 -15   0  17     5157.15     5302.16    223.41 o 
 -13   0  17        5.90       11.70     10.26 o 
 -11   0  17      702.33      622.96     39.64 o 
  -9   0  17     7628.21     7649.22    133.59 o 
  -7   0  17       41.80       40.57      9.45 o 
  -5   0  17      686.13      675.19     36.09 o 
  -3   0  17     3598.30     3555.18     71.43 o 
  -1   0  17      186.92      158.50     17.25 o 
   1   0  17     1138.86     1252.47     36.10 o 
   3   0  17      400.83      406.72     26.60 o 
   5   0  17        2.56        8.71     11.64 o 
 -16   1  17       33.79       26.97     11.05 o 
 -15   1  17        1.76        2.80      8.57 o 
 -14   1  17       13.00       21.11      9.43 o 
 -13   1  17     2059.88     2044.60     44.65 o 
 -12   1  17     1061.92     1003.43     28.68 o 
 -11   1  17     1518.10     1459.46     35.21 o 
 -10   1  17        0.77        2.97      5.78 o 
  -9   1  17        0.56        0.97      5.90 o 
  -8   1  17        0.98        0.00      5.27 o 
  -7   1  17     8300.70     7977.01    107.93 o 
  -6   1  17      101.48       96.36      9.58 o 
  -5   1  17     3602.24     3466.50     60.19 o 
  -4   1  17      324.47      310.10     15.11 o 
  -3   1  17        2.13        4.48      5.78 o 
  -2   1  17      661.18      628.30     19.41 o 
  -1   1  17     4173.28     4171.95     64.27 o 
   0   1  17      143.60      148.55     11.35 o 
   1   1  17        6.01       10.41      6.96 o 
   2   1  17       18.56        3.56      7.88 o 
   3   1  17      725.53      750.47     37.97 o 
   4   1  17      128.08      173.56     17.40 o 
   5   1  17     1025.56     1106.35     69.97 o 
 -15   2  17     2376.75     2365.64     59.85 o 
 -14   2  17      642.38      564.01     22.81 o 
 -13   2  17       21.13       26.42      8.27 o 
 -12   2  17       18.38        7.45      7.27 o 
 -11   2  17      451.42      390.49     19.12 o 
 -10   2  17      935.25     1030.05     32.95 o 
  -9   2  17     4013.85     4016.72     62.98 o 
  -8   2  17      314.17      325.13     19.43 o 
  -7   2  17      251.35      229.33     14.79 o 
  -6   2  17       22.73       18.02      6.44 o 
  -5   2  17      272.19      298.11     14.48 o 
  -4   2  17     1263.84     1214.55     28.25 o 
  -3   2  17     1784.28     1799.76     37.39 o 
  -2   2  17       14.72       18.30      7.14 o 
  -1   2  17       72.68       75.00     11.80 o 
   0   2  17      535.74      510.42     21.02 o 
   1   2  17      560.14      581.29     27.42 o 
   2   2  17      808.43      815.60     31.90 o 
   3   2  17      289.35      334.21     21.99 o 
   4   2  17      124.29      131.14     13.61 o 
   5   2  17        9.67       14.58      9.10 o 
 -14   3  17       64.35       59.59     10.87 o 
 -13   3  17      606.08      609.96     24.17 o 
 -12   3  17     3042.15     3080.26     61.16 o 
 -11   3  17      751.59      795.16     26.78 o 
 -10   3  17       76.55       81.34     11.16 o 
  -9   3  17       43.05       58.09      9.96 o 
  -8   3  17      463.75      527.36     18.58 o 
  -7   3  17     1526.40     1556.93     41.93 o 
  -6   3  17     1215.08     1240.19     29.20 o 
  -5   3  17      351.59      371.96     16.55 o 
  -4   3  17      622.00      603.08     28.96 o 
  -3   3  17       56.86       37.47      8.00 o 
  -2   3  17     1143.21     1132.70     28.91 o 
  -1   3  17     1751.45     1750.52     40.92 o 
   0   3  17      576.88      598.88     23.05 o 
   1   3  17       21.73       24.40      8.60 o 
   2   3  17       16.98       15.65      9.81 o 
   3   3  17       41.88       28.48      9.88 o 
   4   3  17      740.72      733.47     27.44 o 
 -12   4  17       30.94       18.28      9.32 o 
 -11   4  17        0.24        2.60      8.17 o 
 -10   4  17     1130.32     1175.79     34.03 o 
  -9   4  17      423.27      469.72     21.96 o 
  -8   4  17      582.36      567.10     23.40 o 
  -7   4  17      232.05      215.22     15.78 o 
  -6   4  17       47.38       27.34      7.96 o 
  -5   4  17       33.49       33.00      8.12 o 
  -4   4  17     1453.98     1430.51     32.70 o 
  -3   4  17       60.61       76.51     10.92 o 
  -2   4  17      106.39      146.11     14.13 o 
  -1   4  17       16.96        5.87      8.10 o 
   0   4  17      245.01      238.48     19.94 o 
   1   4  17      170.54      197.26     16.47 o 
   2   4  17     2030.19     2051.81     47.98 o 
 -10   5  17      193.38      221.91     19.71 o 
  -9   5  17       59.91       50.08     10.69 o 
  -8   5  17      508.41      466.99     26.61 o 
  -7   5  17       32.16       55.14     10.59 o 
  -6   5  17     1435.53     1476.31     34.54 o 
  -5   5  17       12.41        0.00      8.28 o 
  -4   5  17      100.24       67.88     11.70 o 
  -3   5  17       11.10       17.98      9.03 o 
  -2   5  17      396.52      425.03     29.18 o 
  -1   5  17       38.48       50.50     11.17 o 
 -14   0  18     1729.04     1674.68     55.99 o 
 -12   0  18       88.28      106.67     13.08 o 
 -10   0  18     3706.10     3730.45     76.29 o 
  -8   0  18     1916.45     1909.32     64.61 o 
  -6   0  18      230.95      219.47     20.98 o 
  -4   0  18     6328.88     6181.33    112.29 o 
  -2   0  18      171.30      185.92     15.61 o 
   0   0  18      254.82      243.34     17.66 o 
   2   0  18     1744.77     1778.53     57.22 o 
   4   0  18       24.18       31.23     20.26 o 
 -15   1  18       12.88        6.00      9.39 o 
 -14   1  18      271.04      317.60     28.60 o 
 -13   1  18      176.44      179.54     14.54 o 
 -12   1  18     3346.62     3301.29     69.13 o 
 -11   1  18      222.34      197.37     13.63 o 
 -10   1  18       14.29       20.05      7.22 o 
  -9   1  18       10.54       14.07      6.62 o 
  -8   1  18      909.69      894.30     32.92 o 
  -7   1  18      974.41      955.43     24.78 o 
  -6   1  18     5386.23     5228.27     77.33 o 
  -5   1  18       84.27       89.55      9.65 o 
  -4   1  18      121.28      144.76     11.29 o 
  -3   1  18        5.56        0.14      6.06 o 
  -2   1  18     1454.95     1370.09     30.53 o 
  -1   1  18      226.19      217.30     13.51 o 
   0   1  18     1651.53     1620.09     34.44 o 
   1   1  18        8.68        1.53      7.65 o 
   2   1  18      178.77      215.12     15.99 o 
   3   1  18      261.83      256.84     17.19 o 
   4   1  18      790.66      846.40     52.33 o 
 -14   2  18      999.15     1022.17     31.20 o 
 -13   2  18        1.55       19.55      8.17 o 
 -12   2  18      107.14      115.83     12.55 o 
 -11   2  18      364.16      335.42     21.48 o 
 -10   2  18     2026.99     2001.37     44.95 o 
  -9   2  18     1389.66     1341.67     30.75 o 
  -8   2  18     1095.14     1101.04     27.19 o 
  -7   2  18      115.09      117.73     14.45 o 
  -6   2  18      144.35      161.23     15.49 o 
  -5   2  18       50.47       53.12      8.55 o 
  -4   2  18     2694.07     2771.31     48.94 o 
  -3   2  18      218.23      202.72     13.40 o 
  -2   2  18      143.03      140.99     18.43 o 
  -1   2  18       13.43        3.55      6.51 o 
   0   2  18       61.03       66.10     10.67 o 
   1   2  18      298.23      306.10     18.47 o 
   2   2  18      924.93     1037.13     31.62 o 
   3   2  18      246.78      263.49     18.96 o 
   4   2  18        5.16        4.80      9.05 o 
 -13   3  18     1202.84     1177.79     34.79 o 
 -12   3  18     1080.46     1010.63     31.44 o 
 -11   3  18      815.10      769.96     26.96 o 
 -10   3  18       80.47       92.94     11.89 o 
  -9   3  18       61.74       70.82      9.49 o 
  -8   3  18      284.95      306.26     15.87 o 
  -7   3  18     2409.30     2409.71     81.28 o 
  -6   3  18     2758.29     2836.21     50.57 o 
  -5   3  18      327.93      311.23     21.05 o 
  -4   3  18      125.53      113.56     11.10 o 
  -3   3  18      219.66      239.59     16.56 o 
  -2   3  18      216.23      230.27     19.02 o 
  -1   3  18     1263.80     1209.39     33.74 o 
   0   3  18      286.33      311.03     24.83 o 
   1   3  18        3.45        0.00      7.12 o 
   2   3  18      121.26       90.83     12.63 o 
 -11   4  18      512.71      472.77     23.01 o 
 -10   4  18      289.98      309.23     19.54 o 
  -9   4  18     1571.53     1681.52     46.11 o 
  -8   4  18      271.68      301.45     18.92 o 
  -7   4  18        1.13        0.00      8.76 o 
  -6   4  18        2.43        0.00      6.15 o 
  -5   4  18      155.50      174.02     13.47 o 
  -4   4  18      149.37      173.56     13.62 o 
  -3   4  18      606.03      645.03     32.49 o 
  -2   4  18        8.67       15.48      8.61 o 
  -1   4  18       81.79       67.71     11.17 o 
   0   4  18       65.98       57.61     11.10 o 
  -7   5  18     1147.54     1306.25     43.89 o 
  -6   5  18      337.18      390.42     19.14 o 
  -5   5  18      145.53      148.40     15.03 o 
  -4   5  18      101.71       63.34     12.46 o 
 -13   0  19       66.98       40.56     12.80 o 
 -11   0  19     1071.43     1136.56     59.90 o 
  -9   0  19     3362.71     3349.74     71.58 o 
  -7   0  19       75.70       68.65     11.70 o 
  -5   0  19     1438.88     1360.44     49.63 o 
  -3   0  19     1728.42     1705.98     57.06 o 
  -1   0  19      715.51      699.21     35.40 o 
   1   0  19      658.47      683.15     41.06 o 
   3   0  19      888.33      973.84     65.13 o 
 -14   1  19      156.62      188.38     18.04 o 
 -13   1  19     1464.03     1458.78     37.45 o 
 -12   1  19      125.07      116.04     12.55 o 
 -11   1  19     1779.44     1754.24     36.82 o 
 -10   1  19       37.09       27.14      7.68 o 
  -9   1  19      257.06      292.02     15.93 o 
  -8   1  19      123.82      102.43     14.40 o 
  -7   1  19     3447.50     3538.96     58.41 o 
  -6   1  19      436.96      412.68     17.52 o 
  -5   1  19      323.27      286.50     15.02 o 
  -4   1  19        1.46        0.00      6.10 o 
  -3   1  19      880.15      898.83     24.74 o 
  -2   1  19      142.85      120.68     12.98 o 
  -1   1  19     1949.84     1991.18     39.83 o 
   0   1  19      108.56      104.33     12.56 o 
   1   1  19        3.69        3.49      8.34 o 
   2   1  19        9.82       13.42      9.37 o 
   3   1  19      282.57      277.61     21.82 o 
 -13   2  19       26.56       21.16      8.60 o 
 -12   2  19      210.00      169.17     15.11 o 
 -11   2  19      560.85      563.32     22.97 o 
 -10   2  19      853.64      824.27     24.23 o 
  -9   2  19     2348.94     2478.15     46.39 o 
  -8   2  19      111.96       91.79     10.48 o 
  -7   2  19       43.37       39.77      9.21 o 
  -6   2  19      182.55      213.10     13.95 o 
  -5   2  19      963.37      967.92     26.04 o 
  -4   2  19     1058.08      988.78     26.49 o 
  -3   2  19     1220.77     1216.94     30.03 o 
  -2   2  19       11.21       15.52      7.25 o 
  -1   2  19      232.75      204.05     16.20 o 
   0   2  19       31.42       37.12     11.38 o 
   1   2  19      355.17      421.78     21.65 o 
   2   2  19      219.61      244.25     18.18 o 
 -12   3  19      780.77      799.39     28.31 o 
 -11   3  19      450.29      497.98     23.21 o 
 -10   3  19       65.68       49.99     16.76 o 
  -9   3  19      122.63      101.72     11.22 o 
  -8   3  19      828.93      798.77     24.07 o 
  -7   3  19      971.72     1015.47     27.59 o 
  -6   3  19     1800.94     1799.79     54.35 o 
  -5   3  19      347.30      345.67     17.43 o 
  -4   3  19        2.08        0.53      7.01 o 
  -3   3  19      136.17      124.43     13.58 o 
  -2   3  19      544.17      569.27     26.20 o 
  -1   3  19      537.69      576.96     37.89 o 
   0   3  19      564.63      544.72     34.04 o 
   1   3  19       28.00       34.27     10.27 o 
  -9   4  19      584.66      661.14     26.22 o 
  -8   4  19      275.72      321.79     20.00 o 
  -7   4  19       51.50       50.24     10.95 o 
  -6   4  19      267.45      237.31     15.71 o 
  -5   4  19      119.17      109.71     11.93 o 
  -4   4  19      588.26      575.50     24.85 o 
  -3   4  19      454.29      491.99     23.52 o 
  -2   4  19       41.89       34.85     17.31 o 
 -12   0  20      830.49      884.86     40.48 o 
 -10   0  20     2508.90     2386.00     72.48 o 
  -8   0  20      463.55      443.06     30.31 o 
  -6   0  20     1588.91     1653.36     57.48 o 
  -4   0  20     1305.57     1289.87     49.49 o 
  -2   0  20       19.38       15.87     13.11 o 
   0   0  20      314.55      331.64     48.22 o 
 -13   1  20      108.07      105.92     12.38 o 
 -12   1  20     1775.70     1719.04     41.84 o 
 -11   1  20       78.51       72.56      9.83 o 
 -10   1  20       14.03       30.47      8.11 o 
  -9   1  20      135.97      152.24     12.37 o 
  -8   1  20     1715.81     1719.59     36.72 o 
  -7   1  20       93.43       79.73      9.92 o 
  -6   1  20     2448.68     2459.42     46.41 o 
  -5   1  20        0.18        0.00      6.48 o 
  -4   1  20       97.61      105.19     11.04 o 
  -3   1  20      120.76      124.08     12.21 o 
  -2   1  20      779.75      805.68     30.94 o 
  -1   1  20      253.63      257.72     15.63 o 
   0   1  20      879.85      879.20     34.16 o 
   1   1  20        9.45       14.33      9.43 o 
 -12   2  20      303.96      305.02     19.26 o 
 -11   2  20      267.38      332.16     19.75 o 
 -10   2  20     1185.40     1208.85     30.48 o 
  -9   2  20      317.78      318.00     18.00 o 
  -8   2  20      299.08      322.70     16.81 o 
  -7   2  20       11.85       14.77      8.33 o 
  -6   2  20      791.66      792.76     25.55 o 
  -5   2  20      478.97      464.69     19.45 o 
  -4   2  20      810.77      840.26     25.19 o 
  -3   2  20      247.92      213.87     14.81 o 
  -2   2  20       24.95       19.88      9.16 o 
  -1   2  20      213.33      228.03     17.43 o 
   0   2  20      222.87      223.13     17.47 o 
 -10   3  20       58.13       46.16     10.62 o 
  -9   3  20      467.25      451.33     24.44 o 
  -8   3  20      175.93      176.04     25.24 o 
  -7   3  20      733.45      730.07     26.76 o 
  -6   3  20      693.32      751.25     24.20 o 
  -5   3  20       96.36      129.26     14.97 o 
  -4   3  20      199.76      228.04     15.50 o 
  -3   3  20      532.41      511.49     23.72 o 
  -2   3  20      333.79      347.38     20.67 o 
 -11   0  21     1354.82     1354.70     76.60 o 
  -9   0  21      991.29      881.75     65.26 o 
  -7   0  21      251.98      274.03     45.96 o 
  -5   0  21     1514.45     1505.49     95.86 o 
  -3   0  21      717.06      609.22     34.90 o 
  -1   0  21      380.11      370.16     30.16 o 
 -11   1  21      302.84      270.79     16.39 o 
 -10   1  21       14.00       16.53      7.85 o 
  -9   1  21     1788.47     1778.14     40.66 o 
  -8   1  21      194.58      185.01     14.03 o 
  -7   1  21      859.29      817.88     24.85 o 
  -6   1  21      128.12      135.98     12.47 o 
  -5   1  21      410.58      443.11     19.36 o 
  -4   1  21       10.02       11.46      7.75 o 
  -3   1  21     1044.18     1074.53     28.87 o 
  -2   1  21       58.97       67.11     10.36 o 
  -1   1  21     1049.41     1007.56     43.59 o 
 -10   2  21      205.10      187.08     14.22 o 
  -9   2  21      729.72      753.02     24.19 o 
  -8   2  21      104.76      114.17     11.76 o 
  -7   2  21      168.73      157.23     15.38 o 
  -6   2  21      520.90      552.13     21.73 o 
  -5   2  21      448.44      438.47     22.51 o 
  -4   2  21      203.59      215.95     15.25 o 
  -3   2  21      377.86      362.98     24.39 o 
  -8   0  22      235.03      244.75     25.90 o 
  -6   0  22     1377.20     1384.62     54.94 o 
  -4   0  22      287.34      304.95     28.17 o 
  -8   1  22     1204.23     1338.74     33.23 o 
  -7   1  22       38.92       24.03      8.42 o 
  -6   1  22      523.25      654.24     35.51 o 
  -5   1  22       31.39       21.17      9.61 o 
                                                 
